# Supplementary material for: Spatial Normalization of Reverse Phase Protein Array Data
Source: PLoS One. 2014 Dec 12;9(12):e97213. doi: 10.1371/journal.pone.0097213 (PMC4264691; doi:10.1371/journal.pone.0097213)
Supplement: Table S1 — A list of the drugs used to perturb a melanoma cell line and the doses used, both singly and in all pairwise combinations. (XLSX) [file pone.0097213.s005.xlsx]

## Sheet: Sheet1
List of drugs used to perturb melanoma cells and the doses used, both singly and in all pairwise combinations
Drug	Target	Dose (nM)
PD0325901	MEK1/2	1.5
AKTi 1/2	AKT	5000
ZSTK474	PI3K	600
HNHA	HDAC	3000
RO-31-7549	PKC	3500
Stattic	STAT3	600
Temsirolimus	mTOR	0.3
PLX4720	BRAFV600E	60
Ryuvidine	CDK4	2000
Nutlin	MDM2	3000
