# Supplementary material for: Spatial Normalization of Reverse Phase Protein Array Data
Source: PLoS One. 2014 Dec 12;9(12):e97213. doi: 10.1371/journal.pone.0097213 (PMC4264691; doi:10.1371/journal.pone.0097213)
Supplement: Table S2 — All slides in the melanoma study with antibodies and dilution used in each. (XLSX) [file pone.0097213.s006.xlsx]

## Sheet: Sheet1
Slide Barcode	Antibody	Dilution
GBL 9006988	14-3-3-Beta(V)	1/500
GBL 9007058	14-3-3-Beta(V)	1/1,000
GBL 9006927	14-3-3-Zeta(C )	1/10,000
GBL 9006968	4EBP1_pS65(V)	1/250
GBL 9006990	4EBP1_pS65(V)	1/1000
GBL 9007440	4EBP1_pS65(V)	1/250
GBL 9007065	4EBP1_pT37(V)	1/1000
GBL 9007441	4EBP1_pT37(V)	1/500
GBL 9007442	4EBP1_pT70	1/200
GBL 9007439	4EBP1(V)	1/250
GBL 9007068	ACC_pS79	1/500
GBL 9007253	ACC_pS79	1/2,000
GBL 9006993	ACC1(C )	1/300
GBL 9007298	AIB1(mouse)	1/100
GBL 9006969	AKT_pS473(V)	1/250
GBL 9006995	AKT_pS473(V)	1/250
GBL 9006996	AKT_pT308(V)	1/250
GBL 9006994	AKT(V)	1/250
GBL 9007054	alpha-Tubulin	1/10,000
GBL 9006970	AMPK_pT172(V)	1/200
GBL 9006997	AMPK_pT172(V)	1/200
GBL 9006998	AMPKa(C )	1/200
GBL 9006928	Annexin	1/100,000
GBL 9006999	AR(V)	1/100
GBL 9006914	ATM	1/1000
GBL 9006857	ATM_pS1981(mouse)	1/2000
GBL 9007252	ATM_pS1981(mouse)	1/4000
GBL 9006915	ATR	1/100
GBL 9006966	ATR_pS428	1/100
GBL 9006929	ATRIP	1/100
GBL 9007001	b-Catenin_pS33(C )	1/250
GBL 9007000	b-Catenin(V)	1/250
GBL 9007278	b-Catenin(V)	1/500
GBL 9007069	b-RAF_pS445	1/200
GBL 9007254	b-RAF_pS445	1/500
GBL 9007358	b-RAF(mouse)	1/500
GBL 9006937	BAD_pS112(C )	1/250
GBL 9006971	BAD_pS112(C )	1/100
GBL 9006989	BAD_pS112(C)	1/50
GBL 9006938	BAK(C )	1/200
GBL 9007102	BAK(C)	1/400
GBL 9006939	BAX(C )	1/250
GBL 9006940	BCl-X(C )	1/250
GBL 9006941	BCl-XL(C )	1/250
GBL 9006973	BCl-XL(C)	1/100
GBL 9007002	BCl2(C )	1/500
GBL 9006856	BCL2(mouse)(V)	1/100
GBL 9007299	BCL2(mouse)(V)	1/200
GBL 9006942	BID(C )	1/500
GBL 9006974	BID(C)	1/100
GBL 9006943	BIM(V)	1/500
GBL 9007116	BIM(V)	1/200
GBL 9006956	BRCA1	1/250
GBL 9007003	BRCA2(C )	1/100
GBL 9006948	c-JUN_pS73	1/100
GBL 9007177	c-JUN_pS73	1/100
GBL 9007282	c-JUN_pS73	1/100
GBL 9006936	c-KIT(V)	1/1000
GBL 9006977	c-KIT(V)	1/500
GBL 9006959	C-Myc	1/500
GBL 9007121	c-Myc_pT58	1/500
GBL 9007179	c-Myc_pT58	1/1000
GBL 9007257	c-Myc_pT58	1/500
GBL 9007004	c-RAF(V)	1/1000
GBL 9006854	Casein Kinase(mouse)	1/200
GBL 9006924	Caspase 3 (active)(C)	1/250
GBL 9007052	Caspase 7 (Cleaved)(C )	1/100
GBL 9006931	Caspase 8(mouse)	1/1,000
GBL 9006916	Caspase 9	1/500
GBL 9007279	caspase 9(Cleaved)(C)	1/100
GBL 9007005	caspase 9(Cleaved)©	1/250
GBL 9006852	Caspase 9(clv Asp315)	1/500
GBL 9006853	Caspase 9(clv Asp330)	1/200
GBL 9007006	Caveolin(V)	1/250
GBL 9007280	Caveolin(V)	1/500
GBL 9007302	CD31(mouse)(V)	1/100
GBL 9006958	CHK1	1/100
GBL 9007255	CHK1_pS345	1/100
GBL 9007064	CHK2_pT68	1/100
GBL 9007120	CHK2_pT68	1/100
GBL 9007256	CHK2_pT68	1/100
GBL 9007355	CHK2(mouse)	1/250
GBL 9007056	Cofilin_pS3	1/500
GBL 9007007	Collagenase VI(V)	1/200
GBL 9006930	COX2	1/500
GBL 9007008	Cyclin b1(V)	1/500
GBL 9007281	Cyclin B1(V)	1/1000
GBL 9007009	Cyclin D1(V)	1/500
GBL 9007283	Cyclin D1(V)	1/500
GBL 9007303	Cyclin E1 (mouse)(V)	1/500
GBL 9007297	Cyclin E2 (C )	1/200
GBL 9007010	Cyclin E2(C )	1/500
GBL 9007011	E-cadherin(V)	1/250
GBL 9007098	EGFR_pY1173(C )	1/100
GBL 9007284	EGFR_pY1173(C )	1/100
GBL 9007099	EGFR_pY992(V)	1/200
GBL 9007285	EGFR_pY992(V)	1/50
GBL 9006975	EGFR(V)	1/500
GBL 9007097	EGFR(V)	1/200
GBL 9007101	eIF4E(V)	1/200
GBL 9006932	ELK1_pS383(C )	1/250
GBL 9007286	ELK1_pS383(C )	1/100
GBL 9006933	ER_pS1167	1/400
GBL 9006925	ER(SP1)	1/250
GBL 9006934	Era_pS118(V)	1/500
GBL 9007112	Era_pS118(V)	1/500
GBL 9007067	FAK_pY397	1/100
GBL 9007258	FAK_pY397	1/100
GBL 9006935	FAK(C )	1/500
GBL 9006976	FAK(C)	1/200
GBL 9007481	Fibronectin(C )	1/5000
GBL 9006945	FOXO3a_Ps318(C )	1/250
GBL 9007119	FOXO3a_pS318(C )	1/1000
GBL 9007062	FOXO3a_pS318(C)	1/2000
GBL 9006944	FOXO3a(C )	1/500
GBL 9006979	FOXO3a(C)	1/200
GBL 9007357	GATA3(mouse)	1/100
GBL 9007122	GSK_pS9	1/500
GBL 9007259	GSK_pS9	1/500
GBL 9007304	GSK3a_b (mouse)	1/2000
GBL 9006946	GSK3a_b_pS21	1/250
GBL 9007113	GSK3a_b_pS21	1/250
GBL 9006919	HER2	1/200
GBL 9006947	HER2	1/200
GBL 9007308	HSP27(mouse)(C )	1/100
GBL 9006920	HSP70(C)	1/250
GBL 9006949	IGFBP2(V)	1/100
GBL 9006981	IGFBP2(V)	1/50
GBL 9006950	IGFRb(C )	1/250
GBL 9007066	IRS1_pS307	1/250
GBL 9007260	IRS1_pS307	1/500
GBL 9007275	IRS1_pS307	1/100
GBL 9006951	IRS1(V)	1/1000
GBL 9006921	JNK2	1/100
GBL 9007311	LKB1(mouse)	1/400
GBL 9007124	m-TOR_pS2448	1/500
GBL 9007262	m-TOR_pS2448	1/500
GBL 9007482	m-TOR(V)	1/250
GBL 9007114	MAPK_pT202	1/800
GBL 9007178	MAPK_pT202	1/2000
GBL 9007479	MAPK_pT202	1/800
GBL 9006980	MEK1(V)	1/20000
GBL 9007480	MEK1(V)	1/5000
GBL 9007123	MEK1/2_pS217	1/1000
GBL 9007261	MEK1/2_pS217	1/1000
GBL 9006858	MGMT(mouse)	1/200
GBL 9007312	MGMT(mouse)	1/200
GBL 9007356	MSH2(mouse)	1/100
GBL 9006982	N-Cadherin(V)	1/50
GBL 9007483	N-Cadherin(V)	1/100
GBL 9006922	Notch3(C )	1/200
GBL 9007292	p21(C )	1/100
GBL 9007310	p27(mouse)	1/200
GBL 9007117	p38_pT180(V)	1/100
GBL 9007294	p38_pT180(V)	1/200
GBL 9007293	p38(V)	1/300
GBL 9007118	p53(V)	1/10,000
GBL 9007295	p53(V)	1/5000
GBL 9007053	p53BP1	1/2,000
GBL 9007103	p70S6K_pT389(V)	1/250
GBL 9007115	p70S6K_pT389(V)	1/250
GBL 9007296	p70S6K(V)	1/500
GBL 9006917	p85PI3K	1/4,000
GBL 9006960	p90RSK	1/3000
GBL 9006983	p90RSK	1/500
GBL 9007061	p90RSK_pT359(C)	1/250
GBL 9007125	p90RSK_pT359(C)	1/500
GBL 9007264	p90RSK_pT359(C)	1/500
GBL 9006855	PAI-1(mouse)	1/2000
GBL 9007313	PAI-1(mouse)	1/500
GBL 9006967	PARP (cleaved Asp214)	1/100
GBL 9006987	PARP(Cleaved Asp214)	1/50
GBL 9007309	PARP(Cleaved)(mouse)	1/200
GBL 9006991	PAX2	1/50
GBL 9006953	Paxillin(Y118)	1/500
GBL 9007071	Paxillin(Y118)	1/200
GBL 9006860	PCNA(mouse)	1/2000
GBL 9007265	PDK1_pS241(V)	1/250
GBL 9007273	PDK1_pS241(V)	1/500
GBL 9006961	PDK1(V)	1/250
GBL 9006984	PDK1(V)	1/100
GBL 9006918	PI3Kp110a(C)	1/200
GBL 9006912	PKC delta_pS664	1/200
GBL 9007126	PKC delta_pS664	1/500
GBL 9007266	PKC delta_pS664	1/500
GBL 9007127	PKCa_pS657(V)	1/3000
GBL 9007267	PKCa_pS657(V)	1/3000
GBL 9007305	PKCa(mouse)(V)	1/2000
GBL 9006923	PLK1	1/250
GBL 9006992	PTEN(V)	1/500
GBL 9007354	RAD51(mouse)	1/250
GBL 9007063	Rb_pS807(V)	1/1000
GBL 9007269	Rb_pS807(V)	1/250
GBL 9007274	Rb_pS807(V)	1/500
GBL 9007306	Rb(mouse)(V)	1/3000
GBL 9006962	S6	1/250
GBL 9006985	S6	1/1000
GBL 9007128	S6_pS235(V)	1/3000
GBL 9007270	S6_pS235(V)	1/3000
GBL 9007070	S6_pS240(V)	1/5000
GBL 9007271	S6_pS240(V)	1/2000
GBL 9007060	SHC_pY317	1/100
GBL 9007131	SHC_pY317	1/100
GBL 9007182	SHC_pY317	1/250
GBL 9006859	SMAC/DIABO(mouse)	1/500
GBL 9006963	SMAD3	1/200
GBL 9006955	SMAD3_pS423	1/200
GBL 9007055	SRC	1/1000
GBL 9007059	SRC	1/2000
GBL 9007263	SRC_pY416(C )	1/250
GBL 9007276	SRC_pY416(C )	1/500
GBL 9007268	SRC_pY527(V)	36526
GBL 9007272	SRC_pY527(V)	1/500
GBL 9007307	SRC(mouse)(V)	1/200
GBL 9006964	STAT3	1/500
GBL 9007183	STAT3_pS727	1/200
GBL 9007129	STAT3_pY705(V)	1/250
GBL 9007184	STAT3_pY705(V)	1/200
GBL 9007185	STAT5_pY694	1/250
GBL 9006926	STAT5(V)	1/250
GBL 9007186	STAT6_pY641	1/150
GBL 9007277	STAT6_pY641	1/100
GBL 9006972	Stathmin(V)	1/500
GBL 9007106	TAZ_pS89(C)	1/200
GBL 9007105	TAZ(V)	1/250
GBL 9007180	Telomerase(C )	1/500
GBL 9006952	TSC2_pT1462	1/200
GBL 9007057	TSC2_pT1462	1/200
GBL 9006965	TSC2(C)	1/500
GBL 9006978	VEGFR2	1/10000
GBL 9007100	VEGFR2	1/500
GBL 9007104	XRCC1	1/100
GBL 9006954	YAP_pS127	1/500
GBL 9007181	YAP_pS127	1/2000
GBL 9006957	YAP(V)	1/500
GBL 9006986	YAP(V)	1/2000
GBL 9006913	YBI_pS102	1/500
