# Supplementary material for: Spatial Normalization of Reverse Phase Protein Array Data
Source: PLoS One. 2014 Dec 12;9(12):e97213. doi: 10.1371/journal.pone.0097213 (PMC4264691; doi:10.1371/journal.pone.0097213)
Supplement: Table S3 — Contains results of a comparison of duplicate slides obtained form studies conducted in SKI and MDA. Results of this analysis are reported as interslide and intraslide replicate CVs in the results section of the paper. (XLSX) [file pone.0097213.s007.xlsx]

## Sheet: Sheet1
SLIDE	CV_before	CV_LINEAR	CV_SPLINE
4EBP1_pT37(V)_GBL9007065.txt	33.6903	25.856	31.653
IRS1_pS307_GBL9007275.txt	31.6489	16.1833	30.9992		SLIDE	name and ID of the antibody with which each slide is probed
EGFR_pY992_V_GBL9007099.txt	26.6455	13.7474	16.1496		CV_before	coefficient of variation between biological replicates on the slide before normalization
VEGFR2_GBL9007100.txt	26.552	18.6813	27.7552		CV_LINEAR	coefficient of variation between biological replicates on the slide after normalization using bilinear interpolation
4EBP1_pT37_V_GBL9007441.txt	26.3131	27.5466	29.7164		CV_SPLINE	coefficient of variation between biological replicates on the slide after normalization using cubic spline fitting
VEGFR2_GBL9006978.txt	21.4907	13.8751	19.2024
PARP(Cleaved Asp21)_GBL9006987.txt	21.454	13.4273	13.9583
SRC_GBL9007055.txt	21.1852	15.4781	24.7545
YAP_V_GBL9006957.txt	20.7163	12.74	17.8286
4EBP1_pS65_V_GBL9006968.txt	20.1883	19.3669	25.2221
b-Catenin_V_GBL9007000.txt	19.7702	13.1198	22.5158
BClX_C_GBL9006940.txt	19.1647	12.4708	15.4329
AMPK_pT172_V_GBL9006997.txt	19.0919	15.1721	18.2496
ERa_pS118_GBL9006934.txt	19.08	16.086	17.4398
AMPK_pT172_V_GBL9006970.txt	18.6177	16.6469	21.0046
b-Catenin(V)_GBL9007278.txt	18.4212	13.9004	24.4162
4EB1_pS65(V)_GBL9006990.txt	18.1378	15.441	17.5637
PKCdelta_pS664_GBL9007266.txt	17.5604	10.5045	13.0658
FAK_pY397_GBL9007067.txt	17.46	8.0228	10.2138
CHK2_pT68_GBL9007256.txt	17.3259	15.9349	17.9163
MAPK_pT202_GBL9007114.txt	16.9784	11.6183	15.7973
Caveolin_V_GBL9007006.txt	16.9644	16.7426	25.2424
PAI-1(mouse)_GBL9006855.txt	16.8682	10.1828	12.7947
BAD_pS112_C_GBL9006971.txt	16.6832	8.10429	10.341
YAP_pS127_GBL9006954.txt	15.9311	11.5131	18.4174
COX2_GBL9006930.txt	15.9172	24.0656	23.0058
SRC_GBL9007059.txt	15.8815	14.5932	22.8116
AKT_V_GBL9006994.txt	15.7757	13.5118	18.8823
IGFBP2_V_GBL9006949.txt	15.738	8.44025	11.0195
ATR_GBL9006915.txt	15.5387	9.90541	12.2656
BLC2(mouse)_GBL9006856.txt	15.4003	10.9057	12.5899
Calveolin(V)_GBL9007280.txt	15.2815	15.3914	23.4912
BAK_C_GBL9006938.txt	15.2096	6.32869	8.25215
4EBP1_pS65_V_GBL9007440.txt	15.1957	13.0218	15.3321
MGMT(mouse)_GBL9006858.txt	15.1818	10.7936	16.7559
14-3-3-Zeta(C)_GBL9006927.txt	15.0297	20.714	0
S6_pS235_V_GBL9007128.txt	14.9591	10.3903	14.9896
S6_pS240_V_GBL9007271.txt	14.4816	12.8907	24.9063
c-KIT(V)_GBL9006977.txt	14.1931	9.00539	10.0134
4EBP1_V_GBL9007439.txt	14.1814	10.0732	16.4338
c-JUN_pS73_GBL9006948.txt	14.1583	7.02387	8.36908
MAPK_pT202_GBL9007479.txt	14.1406	9.39147	12.1617
SRC_pY416_C_GBL9007263.txt	14.1381	8.3546	9.88264
YAP_pS127_GBL9007181.txt	14.0526	10.8341	14.6714
BRCA2_C_GBL9007003.txt	13.8547	7.86807	13.6189
c-JUN_pS73_GBL9007282.txt	13.8413	8.56234	12.1345
HER2_CS2242_GBL9006947.txt	13.6186	9.52917	13.085
CyclinB1_V_GBL9007008.txt	13.4922	12.5035	23.8177
CHK2_pT68_GBL9007120.txt	13.2845	10.4027	0
FAK_pY397_GBL9007258.txt	13.2274	11.1442	14.9461
EGFR_pY992_V_GBL9007285.txt	13.1346	11.389	0
CD31_V_mouse_GBL9007302.txt	13.1255	8.41547	11.1171
Annexin_GBL9006928.txt	13.0906	12.4544	15.1619
IGFRb_C_GBL9006950.txt	13.0367	9.09548	10.2981
p85PI3K_GBL9006917.txt	12.9894	11.8556	15.7475
S6_GBL9006985.txt	12.9189	11.7637	15.0664
S6_pS240(V)_GBL9007070.txt	12.7727	11.6718	15.4384
SHC_pY317_GBL9007131.txt	12.756	8.08919	23.3041
p38_pT180_V_GBL9007294.txt	12.7233	9.23169	13.1627
S6_GBL9006962.txt	12.6525	12.2971	19.9987
BAD_pS112_C_GBL9006937.txt	12.6204	7.51732	10.0612
ELK1_pS383_C_GBL9006932.txt	12.6155	7.86975	9.86823
Rb_pS807_V_GBL9007269.txt	12.5286	15.0743	21.4046
FOXO3a_pS318_C_GBL9007119.txt	12.5208	10.423	16.5308
MEK1_V_GBL9007480.txt	12.4855	12.9321	17.4094
Caspase 7_Cleaved_C_GBL9007052.txt	12.4227	9.01392	12.2881
ECadherin_V_GBL9007011.txt	12.4222	14.0902	16
S6_pS235_V_GBL9007270.txt	12.4105	12.553	15.4513
HSP27_C_mouse_GBL9007308.txt	12.3563	10.4868	12.2536
MEK1(V)_GBL9006980.txt	12.3363	9.6126	11.0379
IRS1_pS307_GBL9007066.txt	12.27	13.616	21.9836
GSK_pS9_GBL9007122.txt	12.2483	10.8824	13.3902
GSK3a_b_mouse_GBL9007304.txt	12.2049	9.24859	12.7353
BID_C_GBL9006942.txt	12.1832	6.83757	9.64929
Paxillin(Y118)_GBL9007071.txt	12.0994	11.2276	12.0784
ATM_GBL9006914.txt	12.0753	14.5545	0
p53_V_GBL9007118.txt	12.0697	8.97972	11.9075
Rb_pS807(V)_GBL9007063.txt	12.0514	11.6179	16.4911
Bcl2_C_GBL9007002.txt	12.0178	7.90558	10.6726
CyclinB1(V)_GBL9007281.txt	11.9859	11.9345	21.5188
AKT_pS473_V_GBL9006995.txt	11.9741	12.8621	16.1671
Rb_pS807_V_GBL9007274.txt	11.9683	11.5899	17.1144
N-Cadherin_V_GBL9007483.txt	11.9178	8.54334	11.7196
GSK3a_b_pS21_GBL9006946.txt	11.8609	11.7732	13.8628
p38_V_GBL9007293.txt	11.8294	9.47131	11.6309
FOXO3a_pS318_C_GBL9006945.txt	11.796	10.3626	20.1456
YAP(V)_GBL9006986.txt	11.7466	10.3059	11.6448
14-3-3Beta(V)_GBL9006988.txt	11.7245	7.98968	10.7142
caspase 9_Cleaved_GBL9007005.txt	11.6941	10.0369	15.4229
BCI-XL(C)_GBL9006973.txt	11.6918	12.5742	14.3986
SRC_pY416_C_GBL9007276.txt	11.523	7.84658	10.4476
alpha_Tubulin_GBL9007054.txt	11.4844	10.0487	12.0855
Caspase8(mouse)_GBL9006931.txt	11.4607	8.08979	9.40464
AKT_pS473_V_GBL9006969.txt	11.4381	10.7339	13.7481
IRS1_pS307_GBL9007260.txt	11.3534	9.71075	12.1969
Caspase9_GBL9006916.txt	11.3456	9.01162	10.4311
p21_C_GBL9007292.txt	11.3453	9.86901	12.4418
PARP_cleaved_Asp214_GBL9006967.txt	11.2992	10.1774	11.7424
mTOR_V_GBL9007482.txt	11.2852	8.96472	14.1662
BIM_V_GBL9007116.txt	11.2679	11.0174	12.1575
p27_mouse_GBL9007310.txt	11.2443	8.42006	10.0757
p90RSK_GBL9006983.txt	11.0758	9.02171	11.9366
HSP70(c)_GBL9006920.txt	11.0351	9.05004	10.8151
ACC1_C_GBL9006993.txt	10.954	10.741	15.4124
Cofilin_pS3_GBL9007056.txt	10.9476	13.1675	16.229
ACC_GBL9007068.txt	10.9022	9.62254	10.9421
GSK3a_b_pS21_GBL9007113.txt	10.8881	10.4229	12.6284
PCNA(mouse)_GBL9006860.txt	10.8543	20.9311	21.9725
CyclinE2_C_GBL9007010.txt	10.8361	7.31631	0.862623
p70S6K_pT389(V)_GBL9007103.txt	10.7405	9.09555	10.4063
p38_pT180_V_GBL9007117.txt	10.6505	9.59594	11.1902
MAPK_pT202_GBL9007178.txt	10.5803	9.12575	11.4695
Era_pS118_V_GBL9007112.txt	10.5721	7.39187	9.13412
1GFBP2(V)_GBL9006981.txt	10.5623	9.34951	11.5027
STAT3_GBL9006964.txt	10.5425	9.28238	11.7732
4EBP1_pT70_GBL9007442.txt	10.5104	9.41346	11.4019
PDK1_V_GBL9006961.txt	10.4725	7.19275	9.91899
FOXO3a_C_GBL9006944.txt	10.4708	7.99951	9.63121
Telomerase(C)_GBL9007180.txt	10.4665	10.0025	13.8444
b-Catenin_pS33_C_GBL9007001.txt	10.4353	8.63279	12.4214
EGFR_V_GBL9007097.txt	10.4052	8.48517	11.3478
Paxillin_pY118_GBL9006953.txt	10.3882	7.99637	9.94338
p70S6K_pT389_V_GBL9007115.txt	10.3592	10.6766	13.5396
BAX_C_GBL9006939.txt	10.3418	8.43623	10.8503
Caspase3_active(C)_GBL9006924.txt	10.3233	10.8116	12.6635
BAD_pS112(C)_GBL9006989.txt	10.3191	8.28711	10.104
Caspase9(clv_asp330)_GBL9006853.txt	10.298	8.24361	10.1824
YBI_pS102_GBL9006913.txt	10.2826	9.7953	11.0244
Cyclin D1_V_GBL9007283.txt	10.2564	9.46583	12.7231
GSK_pS9_GBL9007259.txt	10.2318	10.6162	12.2008
PI3K_p110a(C)_GBL9006918.txt	10.2299	8.93183	10.4706
Stathmin(V)_GBL9006972.txt	10.2208	8.7061	11.8896
ER_pS167_GBL9006933.txt	10.2081	8.02162	9.88932
FOXO3a(C)_GBL9006979.txt	10.1803	8.42509	9.99261
Caspase9(Cleaved)_GBL9007279.txt	10.0858	10.1871	11.6684
cRAF_V_GBL9007004.txt	9.93646	9.96219	12.7606
PDK1_pS241_V_GBL9007265.txt	9.89766	9.59109	13.3618
STAT5(V)_GBL9006926.txt	9.86838	8.63971	11.5776
MEK1_2_pS217_GBL9007261.txt	9.84251	7.91806	9.93467
BIM_V_GBL9006943.txt	9.84025	8.57386	9.84354
PAI1_mouse_GBL9007313.txt	9.81459	8.99323	12.7131
Notch3(C)_GBL9006922.txt	9.80737	8.16731	10.2733
SMAD3_pS423_GBL9006955.txt	9.79811	10.4609	13.741
cKIT_V_GBL9006936.txt	9.77501	8.06893	9.87338
FAK(C)_GBL9006976.txt	9.76338	7.71171	9.31438
CHK2_mouse_GBL9007355.txt	9.73947	9.37848	12.7809
SRC_pY527_V_GBL9007272.txt	9.69258	7.63501	11.4393
PTEN_V_GBL9006992.txt	9.65511	9.52377	10.7616
TSC2_C_GBL9006965.txt	9.61307	8.41266	13.0456
SMAD3_GBL9006963.txt	9.50527	10.7389	14.0362
ATRIP_GBL9006929.txt	9.47136	8.94959	10.7933
STAT6_pY641_GBL9007186.txt	9.4134	8.35513	10.5446
AKT_pT308_V_GBL9006996.txt	9.4095	9.79915	11.7329
BClXL_C_GBL9006941.txt	9.38398	8.08941	11.1244
b-RAF_pS445_GBL9007254.txt	9.29933	7.65031	11.4609
FOXO3a_pS318(C)_GBL9007062.txt	9.28197	8.91574	11.3501
SRC_pY527_V_GBL9007268.txt	9.2782	7.69211	9.91264
BID(C)_GBL9006974.txt	9.27296	8.01045	11.6128
p53_V_GBL9007295.txt	9.27058	8.28961	10.9961
TAZ(V)_GBL9007105.txt	9.2517	9.96684	13.091
JNK2_GBL9006921.txt	9.22266	10.5807	11.7878
b-RAF_mouse_GBL9007358.txt	9.18823	9.0552	13.0046
Fibronectin_C_GBL9007481.txt	9.18716	9.78507	12.4917
ACC_pS79_GBL9007253.txt	9.15206	8.69983	10.58
p90RSK_pT359_C_GBL9007125.txt	9.14664	7.54258	9.47439
p90RSK_GBL9006960.txt	9.11089	7.90767	9.89778
IRS1_V_GBL9006951.txt	9.09326	8.43272	9.88306
CyclinE1_V_mouse_GBL9007303.txt	9.09193	8.01256	10.1596
ATM_pS1981_mouse_GBL9007252.txt	9.04969	8.20947	11.1879
SRC_pY317_GBL9007060.txt	9.0405	8.52395	9.98781
p90RSK_pT359(C)_GBL9007061.txt	9.01644	8.40561	14.7963
PLK1_GBL9006923.txt	9.01092	8.43939	9.89976
Caspase9(clv_asp315)_GBL9006852.txt	8.92268	8.03063	10.7267
LKB1_mouse_GBL9007311.txt	8.92264	7.52148	10.2307
HER2_GBL9006919.txt	8.88696	9.75893	12.5843
PARP_Cleaved_CS9546_mouse_GBL9007309.txt	8.88174	8.59232	10.6321
ER(SP1)_GBL9006925.txt	8.84082	10.7494	13.0009
p90RSK_pT359_C_GBL9007264.txt	8.79208	8.16305	10.8826
Collagenase-VI_V__GBL9007007.txt	8.77914	8.0569	10.0708
ELK1_pS383_C_GBL9007286.txt	8.77799	8.13311	11.7961
PKCa_pS657_V_GBL9007267.txt	8.70862	8.51566	10.8303
TSC2_pT1462_GBL9007057.txt	8.70144	8.92223	10.404
PKCa_V_mouse_GBL9007305.txt	8.67719	8.07709	9.89547
MGMT_mouse_GBL9007312.txt	8.66732	10.3471	14.4197
c-Myc_pT58_GBL9007257.txt	8.66417	7.40715	9.90083
EGFR_pY1173_C_GBL9007098.txt	8.59416	8.07149	9.51652
CyclinD1_V_GBL9007009.txt	8.57062	7.80977	10.4799
MSH2_mouse_GBL9007356.txt	8.55743	7.75835	10.2579
c-Myc_pT58_GBL9007121.txt	8.54245	7.55444	9.43261
p70S6K_V_GBL9007296.txt	8.51413	8.15387	10.9533
PKCa_pS657_V_GBL9007127.txt	8.47151	7.31182	9.42985
PDK1(V)_GBL9006984.txt	8.46111	7.36893	9.27667
STAT3_pY705_V_GBL9007129.txt	8.45731	7.4524	13.0949
mTOR_pS2448_GBL9007262.txt	8.45601	6.96388	8.81612
c-Myc_pT58_GBL9007179.txt	8.43779	7.77181	9.99783
p53BP1_GBL9007053.txt	8.43739	8.08593	9.73464
ATM_pS1981(mouse)_GBL9006857.txt	8.43288	9.79642	13.2199
TSC2_pT1462_GBL9006952.txt	8.41344	8.4007	10.1151
CHK1_pS345_GBL9007255.txt	8.3284	7.14107	9.30459
AR_V_GBL9006999.txt	8.32837	6.70831	8.31967
b-RAF_pS445_GBL9007069.txt	8.29591	7.97138	9.58672
14-3-3-beta_V_GBL9007058.txt	8.28753	7.87713	10.5987
PDK1_pS241_V_GBL9007273.txt	8.20619	6.85057	9.03636
RAD51_mouse_GBL9007354.txt	8.20294	8.29779	10.0961
ATR_pS428_GBL9006966.txt	8.15986	7.41281	8.57535
N-Cadherin(V)_GBL9006982.txt	8.14824	8.42642	9.85926
eIF4E_V_GBL9007101.txt	8.12515	7.71068	10.0169
mTOR_pS2448_GBL9007124.txt	8.09371	7.12753	9.50011
PKCdelta_pS664_GBL9007126.txt	7.98534	6.88604	8.98725
AIB1_mouse_GBL9007298.txt	7.92844	7.76607	10.2091
MEK1_2_pS217_GBL9007123.txt	7.92582	6.95595	8.9973
CHK1_GBL9006958.txt	7.92187	8.00928	9.25116
BCL2_V_mouse_GBL9007299.txt	7.89644	9.07434	13.8243
STAT6_pY642_GBL9007277.txt	7.88623	8.90213	11.2578
SHC_pY317_GBL9007182.txt	7.83917	7.81817	9.65936
Rb_V_mouse_GBL9007306.txt	7.82998	7.382	9.00918
STAT5_pY694_GBL9007185.txt	7.81965	7.48576	9.93449
CHK2_pT68_GBL9007064.txt	7.80697	7.2392	9.44199
XRCC1_GBL9007104.txt	7.69162	7.62397	9.78236
c-Myc_GBL9006959.txt	7.67086	7.77562	9.86928
BAK(C)_GBL9007102.txt	7.65779	8.11016	10.3704
c-JUN_pS73_GBL9007177.txt	7.60106	8.02915	9.98266
EGFR(V)_GBL9006975.txt	7.51341	6.95952	8.28079
STAT3_pS727_GBL9007183.txt	7.40669	7.53496	9.37454
BRCA1_GBL9006956.txt	7.40494	7.59227	9.16624
SRC_V_mouse_GBL9007307.txt	7.39786	7.64016	10.7607
GATA3_mouse_GBL9007357.txt	7.34124	8.09014	9.49559
AMPKa_C_GBL9006998.txt	7.30609	7.79291	10.0215
CaseinKinase(mouse)_GBL9006854.txt	7.28997	7.34723	9.1593
PAX2_GBL9006931.txt	7.28114	8.96827	12.0437
STAT3_pY705_V_GBL9007184.txt	7.04267	7.60181	9.12151
PKCdelta_pS664_GBL9006912.txt	6.9663	7.2206	8.82992
TAZ_pS89(C)_GBL9007106.txt	6.94584	7.57334	10.0048
EGFR_pY1173_C_GBL9007284.txt	6.50199	6.44574	8.21258
CyclinE2_C_GBL9007297.txt	6.48009	6.42775	9.14151
