# Supplementary material for: Spatial Normalization of Reverse Phase Protein Array Data
Source: PLoS One. 2014 Dec 12;9(12):e97213. doi: 10.1371/journal.pone.0097213 (PMC4264691; doi:10.1371/journal.pone.0097213)
Supplement: Table S4 — Compares the % CV between the concentrations of biological replicates printed from a melanoma cell line study. CVs reported correspond to that before normalization, and to that after normalization with two methods – bilinear interpolation and cubic spline interpolation. (XLSX) [file pone.0097213.s008.xlsx]

## Sheet: RepSlideComparison_July2011
	Slide 1	Slide 2	All sample correlations		Dilution	Sample correlations by dilution				Slide 1		Slide 2
			Before normalization	After normalization		before normalization, by dilution	after normalization, by dilution	Change in sample correlations by dilution	Avg change in % correlation after normalization	%CV of identical samples by dilution before norm	%CV of identical samples by dilution after norm	%CV of identical samples by dilution before norm	%CV of identical samples by dilution after norm
1	YAP_pS127_GBL9007181.txt	YAP_pS127_GBL9006954.txt	0.961356	0.968468	D1: Lowest	0.868747	0.856525	-0.0122212	7.15835	9.35103	6.91914	6.02327	8.37012		%CV > 15%
					D2: Low	0.87152	0.947759	0.0762391		10.8216	3.80915	7.75631	3.76985		%CV between 10 and 15%
					D3: Middle	0.861487	0.960358	0.0988712		11.8377	1.43085e-14	9.71488	1.02656e-14
					D4: High	0.861487	0.960358	0.0988712		12.2489	4.77677	12.7738	4.60786
					D5: Highest	0.850642	0.9468	0.0961574		13.7312	6.35274	13.6812	6.73067	Colored to colorless is an improvement!
2	VEGFR2_GBL9007100.txt	VEGFR2_GBL9006978.txt	0.80374	0.836636	D1: Lowest	0.447151	0.583812	0.136661	16.8179	7.36548	6.20477	10.0595	20.8632	Green to yellow is an improvement!
					D2: Low	0.572763	0.784387	0.211625		6.96816	3.37117	12.9479	9.02136	Sometimes even in the absence of a color change you can see that the improvement after normalization is considerable
					D3: Middle	0.651253	0.824114	0.172861		8.73147	2.92182e-15	15.552	1.53314e-14
					D4: High	0.651253	0.824114	0.172861		11.6486	4.40812	19.5229	9.88581
					D5: Highest	0.715922	0.862812	0.14689		18.8656	11.8129	21.218	13.1701		correlation of interslide replicatesimproves by more than 10%
3	TSC2_pT1462_GBL9007057.txt	TSC2_pT1462_GBL9006952.txt	0.993178	0.989891	D1: Lowest	0.982398	0.968268	-0.0141305	-0.839332	6.60474	7.27257	3.71507	3.54915
					D2: Low	0.981859	0.982504	0.000644869		6.15637	4.61795	4.0612	3.49025
					D3: Middle	0.973495	0.966648	-0.00684715		9.28319	1.39988e-14	4.31269	1.20666e-14
					D4: High	0.973495	0.966648	-0.00684715		8.44252	5.38002	7.59406	6.69981
					D5: Highest	0.925679	0.910892	-0.0147867		7.35014	6.85235	10.5297	9.69674
4	STAT6_pY642_GBL9007277.txt	STAT6_pY641_GBL9007186.txt	0.963287	0.971741	D1: Lowest	0.881218	0.909932	0.0287131	3.11545	8.00975	6.45032	6.42791	4.648
					D2: Low	0.895498	0.92183	0.0263321		9.71769	6.32565	6.60003	4.66516
					D3: Middle	0.681213	0.714215	0.0330016		8.43114	1.9387e-14	5.5536	3.29553e-14
					D4: High	0.681213	0.714215	0.0330016		10.9781	8.70925	8.83952	7.42203
					D5: Highest	0.623132	0.657856	0.034724		12.5246	9.99205	12.1523	11.1782
5	STAT3_pY705_V_GBL9007184.txt	STAT3_pY705_V_GBL9007129.txt	0.991771	0.992609	D1: Lowest	0.97323	0.977808	0.00457797	0.969318	8.24428	6.62977	18.4612	12.0519
					D2: Low	0.959972	0.963306	0.00333438		7.19185	5.02921	11.937	5.9499
					D3: Middle	0.905314	0.9186	0.0132861		7.52017	3.77882e-14	10.8929	2.34766e-14
					D4: High	0.905314	0.9186	0.0132861		8.2888	7.02834	9.84839	8.69381
					D5: Highest	0.885093	0.899074	0.0139814		14.0718	13.732	15.3227	12.7967
6	SRC_pY527_V_GBL9007272.txt	SRC_pY527_V_GBL9007268.txt	0.984458	0.988781	D1: Lowest	0.9418	0.964569	0.0227691	2.84875	7.99538	7.58175	13.6186	6.58836
					D2: Low	0.954665	0.980487	0.0258218		9.51602	5.24856	15.2662	5.39923
					D3: Middle	0.949625	0.978006	0.0283814		13.6497	1.17546e-14	12.355	2.27746e-14
					D4: High	0.949625	0.978006	0.0283814		12.769	4.47311	13.8015	4.96369
					D5: Highest	0.899987	0.937071	0.0370839		15.8281	7.08624	13.9281	9.01399
7	SRC_pY416_C_GBL9007276.txt	SRC_pY416_C_GBL9007263.txt	0.972243	0.981576	D1: Lowest	0.940471	0.969513	0.0290414	4.46847	12.155	9.32113	8.56677	8.30467
					D2: Low	0.878361	0.920255	0.0418933		11.552	6.64958	11.4297	6.22879
					D3: Middle	0.826101	0.880078	0.053977		12.5962	4.16162e-14	14.6278	4.20892e-14
					D4: High	0.826101	0.880078	0.053977		11.5164	9.08421	13.6933	7.86048
					D5: Highest	0.734397	0.778932	0.0445345		16.2138	15.2057	13.0242	14.26
8	SRC_GBL9007059.txt	SRC_GBL9007055.txt	0.9648	0.98689	D1: Lowest	0.775933	0.784909	0.00897614	8.71368	10.8566	6.74777	11.6476	7.55348
					D2: Low	0.783211	0.933887	0.150676		9.43355	2.43108	12.1495	3.33635
					D3: Middle	0.868625	0.972404	0.103778		10.32	9.13421e-15	14.1184	9.91989e-15
					D4: High	0.868625	0.972404	0.103778		13.1805	3.72041	17.2948	4.58817
					D5: Highest	0.902084	0.970558	0.0684743		15.2339	6.49667	19.3991	7.91391
9	SHC_pY317_GBL9007182.txt	SHC_pY317_GBL9007131.txt	0.964218	0.980535	D1: Lowest	0.895683	0.953608	0.0579251	4.22534	11.0828	8.38055	25.7386	15.5938
					D2: Low	0.833784	0.920974	0.08719		7.34959	3.91019	18.7759	6.41765
					D3: Middle	0.736523	0.793622	0.0570985		8.12178	2.50043e-14	18.9185	2.50787e-14
					D4: High	0.736523	0.793622	0.0570985		10.6399	7.13793	20.1312	8.70501
					D5: Highest	0.59873	0.550685	-0.0480448		14.8916	11.9368	15.7713	17.4643
10	S6_pS235_V_GBL9007270.txt	S6_pS235_V_GBL9007128.txt	0.951871	0.951514	D1: Lowest	0.912235	0.856163	-0.0560719	0.937223	5.59322	10.0174	9.11667	5.68252
					D2: Low	0.930455	0.931041	0.000585467		9.27641	6.17134	12.6732	4.95827
					D3: Middle	0.938909	0.962667	0.023758		13.847	1.17383e-14	11.1681	1.51913e-14
					D4: High	0.938909	0.962667	0.023758		13.2152	5.40507	9.55409	6.40457
					D5: Highest	0.928327	0.983158	0.0548316		10.7986	7.16398	13.7765	10.6667
11	S6_GBL9006985.txt	S6_GBL9006962.txt	0.944092	0.949239	D1: Lowest	0.632962	0.530937	-0.102024	-0.538594	4.98857	9.12989	6.96548	6.38225
					D2: Low	0.908947	0.92343	0.0144825		4.68632	6.61125	5.94549	4.26694
					D3: Middle	0.902096	0.923499	0.0214028		9.03225	1.4141e-14	7.40168	9.16494e-15
					D4: High	0.902096	0.923499	0.0214028		14.6736	8.25841	11.9774	9.14997
					D5: Highest	0.848503	0.86631	0.0178066		12.0758	7.80907	16.6012	12.8262
12	RS_VEGFR2(V)-R-GBL9012170.txt	RS_VEGFR2(V)-R-GBL9012023.txt	0.956291	0.955713	D1: Lowest	0.92011	0.924305	0.00419485	0.14625	4.50266	4.63891	4.25085	5.71337
					D2: Low	0.942301	0.946152	0.00385092		4.44844	4.19341	4.4553	3.28197
					D3: Middle	0.955187	0.955513	0.000325878		4.67428	6.22673e-15	5.51837	1.22568e-14
					D4: High	0.955187	0.955513	0.000325878		6.35857	4.12927	8.92756	5.70006
					D5: Highest	0.958457	0.957072	-0.00138502		7.80349	5.59273	7.25461	4.21874
13	RS_p70S6K_pT389(V)-R-GBL9012157.txt	RS_p70S6K_pT389(V)-R-GBL9012016.txt	0.981893	0.981894	D1: Lowest	0.978809	0.978302	-0.000507148	-0.249967	9.49268	7.65221	5.42544	6.98875
					D2: Low	0.988133	0.987123	-0.00100946		7.96942	4.14937	7.10783	4.9462
					D3: Middle	0.943143	0.937183	-0.00595967		7.07873	2.06528e-14	9.08694	1.32439e-14
					D4: High	0.943143	0.937183	-0.00595967		11.9333	10.6017	14.1235	7.76624
					D5: Highest	0.952268	0.953206	0.000937588		12.6148	12.7172	18.5069	13.8545
14	RS_p38_pT180 DakoAS2 GBL9012115.txt	RS_p38_pT180 DakoAS2 GBL9012114.txt	0.997231	0.996512	D1: Lowest	0.995141	0.993686	-0.00145471	-0.0897928	8.13883	10.2822	8.8339	8.46515
					D2: Low	0.995759	0.995115	-0.000643168		11.4518	6.09652	10.6227	5.14102
					D3: Middle	0.994444	0.994808	0.000364044		16.092	1.16501e-14	14.6264	1.19111e-14
					D4: High	0.994444	0.994808	0.000364044		19.5905	6.96331	17.7073	6.56237
					D5: Highest	0.989873	0.986754	-0.00311985		28.734	23.4875	18.5093	7.96097
15	RS_p38_pT180 DakoAS2 GBL9012115.txt	RS_p38_pT180 DakoAS2 GBL9012113.txt	0.996892	0.996166	D1: Lowest	0.994639	0.993096	-0.00154254	-0.0612004	8.13883	10.2822	8.5868	9.46196
					D2: Low	0.996343	0.996026	-0.000317296		11.4518	6.09652	10.5055	5.74061
					D3: Middle	0.991564	0.991146	-0.000418171		16.092	1.16501e-14	14.9985	1.20805e-14
					D4: High	0.991564	0.991146	-0.000418171		19.5905	6.96331	20.1109	8.76615
					D5: Highest	0.985454	0.98509	-0.000363842		28.734	23.4875	21.8466	10.9375
16	RS_p38_pT180 DakoAS2 GBL9012114.txt	RS_p38_pT180 DakoAS2 GBL9012113.txt	0.997188	0.996898	D1: Lowest	0.995378	0.994675	-0.000703906	0.0197141	8.8339	8.46515	8.5868	9.46196
					D2: Low	0.996418	0.996163	-0.000254484		10.6227	5.14102	10.5055	5.74061
					D3: Middle	0.991923	0.99275	0.000826791		14.6264	1.19111e-14	14.9985	1.20805e-14
					D4: High	0.991923	0.99275	0.000826791		17.7073	6.56237	20.1109	8.76615
					D5: Highest	0.985966	0.986256	0.000290511		18.5093	7.96097	21.8466	10.9375
17	RS_cJun_pS73(C)-R-GBL9012001.txt	RS_cJun_pS73(C)-R-GBL9011960.txt	0.943654	0.943263	D1: Lowest	0.957649	0.946292	-0.0113573	0.867421	10.5376	8.13112	15.0912	13.423
					D2: Low	0.90974	0.907674	-0.00206555		8.41415	4.92665	8.13761	8.2172
					D3: Middle	0.428555	0.465816	0.0372604		7.65733	1.77317e-14	11.0821	5.34222e-14
					D4: High	0.428555	0.465816	0.0372604		12.1572	7.5014	16.136	15.0251
					D5: Highest	0.682654	0.664927	-0.0177268		11.7	9.96327	20.3964	19.2426
18	RS_Chk1(C)-R-GBL9011986.txt	RS_Chk1(C)-R-GBL9011958.txt	0.983934	0.983403	D1: Lowest	0.971559	0.966192	-0.0053678	0.214219	6.54845	6.72991	7.80107	7.34642
					D2: Low	0.978423	0.982083	0.00365947		5.94715	3.99945	6.83077	4.67407
					D3: Middle	0.961007	0.966721	0.00571399		6.78394	1.75814e-14	7.29388	1.9552e-14
					D4: High	0.961007	0.966721	0.00571399		7.49981	6.03409	6.96881	7.37162
					D5: Highest	0.874629	0.87562	0.000991302		7.76379	7.09953	7.72257	9.3405
19	RS_Caspase3_(active)(C)-R-GBL9011999.txt	RS_Caspase3_(active)(C)-R-GBL9011954.txt	0.957835	0.957665	D1: Lowest	0.934374	0.933442	-0.000932396	-0.0592335	8.75225	9.78302	11.1353	9.25639
					D2: Low	0.943298	0.944832	0.0015338		5.52346	5.22919	7.89837	4.67835
					D3: Middle	0.9292	0.927971	-0.00122896		6.20789	1.92907e-14	9.10029	2.10119e-14
					D4: High	0.9292	0.927971	-0.00122896		10.9662	8.19593	12.0901	7.15167
					D5: Highest	0.922263	0.921158	-0.00110516		12.8155	10.3082	15.1684	10.3643
20	RS_Bid(C)-R-GBL9011998.txt	RS_Bid(C)-R-GBL9011981.txt	0.986706	0.988975	D1: Lowest	0.984027	0.985744	0.00171659	0.888677	14.2154	13.1553	15.1357	14.2291
					D2: Low	0.976957	0.983148	0.00619072		8.24347	5.07894	14.4643	10.9553
					D3: Middle	0.934356	0.947431	0.0130747		9.64997	2.59139e-14	10.5724	2.06515e-14
					D4: High	0.934356	0.947431	0.0130747		10.9247	9.63454	15.4252	11.1084
					D5: Highest	0.906797	0.917174	0.0103771		13.0331	11.9439	17.7499	16.5238
21	RS_Bak(C)-R-GBL9012149.txt	RS_Bak(C)-R-GBL9011940.txt	0.953644	0.94385	D1: Lowest	0.93143	0.921734	-0.00969583	3.90554	13.7285	13.1298	13.7685	19.7645
					D2: Low	0.895346	0.883769	-0.0115767		9.83345	6.11537	12.0479	14.2205
					D3: Middle	0.760987	0.814211	0.0532243		11.1833	2.14949e-14	21.1716	4.75797e-14
					D4: High	0.760987	0.814211	0.0532243		15.4272	15.5238	25.4114	17.4295
					D5: Highest	0.297871	0.407972	0.110101		25.878	26.2395	29.4379	26.7864
22	RS_Annexin(V)-R-GBL9012048.txt	RS_Annexin(V)-R-GBL9012031.txt	0.955922	0.953917	D1: Lowest	0.926604	0.9263	-0.000304583	-0.0668334	5.93715	7.31076	6.25178	6.22553
					D2: Low	0.9549	0.953375	-0.00152472		5.81965	5.31791	6.0952	4.16533
					D3: Middle	0.956844	0.956672	-0.000171986		7.81082	1.04065e-14	7.33709	3.51928e-15
					D4: High	0.956844	0.956672	-0.000171986		14.8436	9.94942	10.9419	7.62592
					D5: Highest	0.957896	0.956728	-0.0011684		16.4956	12.8871	14.2587	12.0213
23	RS_AMPK_pT172(V)-R-GBL9012147.txt	RS_AMPK_pT172(V)-R-GBL9011996.txt	0.997517	0.997157	D1: Lowest	0.995721	0.994581	-0.00114037	-0.0120651	4.14247	4.86498	4.73512	6.38182
					D2: Low	0.996379	0.996558	0.000178543		3.86778	3.7017	4.71047	4.49844
					D3: Middle	0.996512	0.996702	0.000190898		5.70654	1.14493e-14	7.45965	1.0065e-14
					D4: High	0.996512	0.996702	0.000190898		9.34039	6.30376	11.1802	6.42623
					D5: Highest	0.995525	0.995502	-2.32238e-05		10.5638	7.84537	10.6879	6.67611
24	RS_Akt_pS473(V)-R-GBL9012145.txt	RS_Akt_pS473(V)-R-GBL9011936.txt	0.958603	0.955686	D1: Lowest	0.958144	0.95406	-0.00408343	0.0361421	4.93191	5.89793	9.21909	12.0964
					D2: Low	0.971843	0.970963	-0.000879596		5.38008	3.95802	8.60345	6.08155
					D3: Middle	0.979436	0.979605	0.000168092		6.32211	1.1971e-14	11.0549	1.82473e-14
					D4: High	0.979436	0.979605	0.000168092		8.17923	5.4887	25.1464	17.0087
					D5: Highest	0.944659	0.951093	0.00643395		10.1322	8.1598	34.2744	27.1919
25	RS_Akt DakoAS2 GBL9012109.txt	RS_Akt DakoAS2 GBL9012107.txt	0.997136	0.995953	D1: Lowest	0.987503	0.984815	-0.00268732	-0.222597	5.4009	8.79146	4.68456	8.60736
					D2: Low	0.993538	0.990314	-0.00322396		6.04053	6.04042	5.02125	6.42464
					D3: Middle	0.994809	0.993285	-0.00152463		11.4255	1.98227e-15	10.2113	1.25384e-14
					D4: High	0.994809	0.993285	-0.00152463		20.8001	9.91933	18.3626	9.2695
					D5: Highest	0.995063	0.992894	-0.00216931		24.1209	13.5551	22.5023	13.308
26	RS_Akt DakoAS2 GBL9012109.txt	RS_Akt DakoAS2 GBL9012108.txt	0.997523	0.996533	D1: Lowest	0.989184	0.986176	-0.00300824	-0.177315	5.4009	8.79146	4.99194	8.85272
					D2: Low	0.993991	0.992268	-0.0017233		6.04053	6.04042	5.7381	6.52709
					D3: Middle	0.995887	0.994112	-0.00177483		11.4255	1.98227e-15	11.63	3.9486e-15
					D4: High	0.995887	0.994112	-0.00177483		20.8001	9.91933	20.8706	9.92346
					D5: Highest	0.995785	0.995201	-0.000584548		24.1209	13.5551	24.5789	13.4313
27	RS_Akt DakoAS2 GBL9012108.txt	RS_Akt DakoAS2 GBL9012107.txt	0.99745	0.996514	D1: Lowest	0.987971	0.985435	-0.00253611	-0.168388	4.99194	8.85272	4.68456	8.60736
					D2: Low	0.994071	0.992231	-0.00183973		5.7381	6.52709	5.02125	6.42464
					D3: Middle	0.996571	0.995077	-0.00149372		11.63	3.9486e-15	10.2113	1.25384e-14
					D4: High	0.996571	0.995077	-0.00149372		20.8706	9.92346	18.3626	9.2695
					D5: Highest	0.996303	0.995247	-0.00105615		24.5789	13.4313	22.5023	13.308
28	Rb_pS807(V)_GBL9007063.txt	Rb_pS807_V_GBL9007274.txt	0.989961	0.990897	D1: Lowest	0.865217	0.868647	0.00343001	0.865018	6.40082	6.0243	4.80935	6.81319
					D2: Low	0.955941	0.969213	0.0132722		5.723	2.80871	4.91808	3.90325
					D3: Middle	0.971122	0.980701	0.00957966		6.35921	8.99977e-15	6.43517	9.95598e-15
					D4: High	0.971122	0.980701	0.00957966		8.80668	4.51774	10.3728	6.06594
					D5: Highest	0.975094	0.982483	0.00738935		8.89192	5.49293	12.5125	8.57968
29	Rb_pS807(V)_GBL9007063.txt	Rb_pS807_V_GBL9007269.txt	0.961806	0.969529	D1: Lowest	0.61372	0.761086	0.147366	5.38371	6.40082	6.0243	5.9476	4.61202
					D2: Low	0.851699	0.910926	0.0592266		5.723	2.80871	4.61527	2.97782
					D3: Middle	0.913004	0.942258	0.0292541		6.35921	8.99977e-15	3.64778	1.66399e-14
					D4: High	0.913004	0.942258	0.0292541		8.80668	4.51774	3.75741	3.77037
					D5: Highest	0.947447	0.951531	0.00408462		8.89192	5.49293	7.73443	8.79595
30	Rb_pS807_V_GBL9007269.txt	Rb_pS807_V_GBL9007274.txt	0.971765	0.969858	D1: Lowest	0.758589	0.764594	0.0060049	0.232862	5.9476	4.61202	4.80935	6.81319
					D2: Low	0.914042	0.920271	0.0062285		4.61527	2.97782	4.91808	3.90325
					D3: Middle	0.945366	0.948176	0.00280948		3.64778	1.66399e-14	6.43517	9.95598e-15
					D4: High	0.945366	0.948176	0.00280948		3.75741	3.77037	10.3728	6.06594
					D5: Highest	0.960966	0.954756	-0.00620928		7.73443	8.79595	12.5125	8.57968
31	PKCa_pS657_V_GBL9007267.txt	PKCa_pS657_V_GBL9007127.txt	0.967708	0.973919	D1: Lowest	0.951544	0.967172	0.0156278	2.88523	7.156	7.78256	12.5099	8.08637
					D2: Low	0.947597	0.974267	0.0266701		8.58477	7.04366	12.6606	5.8163
					D3: Middle	0.940086	0.97005	0.0299636		12.3211	3.57954e-14	11.6316	3.1158e-14
					D4: High	0.940086	0.97005	0.0299636		12.8609	9.4226	14.577	8.0827
					D5: Highest	0.876902	0.918938	0.0420364		15.1722	15.0247	15.8071	14.7625
32	PDK1(V)_GBL9006984.txt	PDK1_V_GBL9006961.txt	0.978836	0.988077	D1: Lowest	0.930217	0.964221	0.0340039	3.96131	10.1653	5.29963	16.0012	8.48863
					D2: Low	0.877014	0.922682	0.0456677		13.0815	4.55716	14.039	5.61774
					D3: Middle	0.801687	0.849936	0.0482485		11.3581	2.17144e-14	11.4967	4.06267e-14
					D4: High	0.801687	0.849936	0.0482485		16.7203	9.01625	11.2393	7.73305
					D5: Highest	0.62849	0.650387	0.021897		22.771	15.0276	13.6449	12.6605
33	PDK1_pS241_V_GBL9007273.txt	PDK1_pS241_V_GBL9007265.txt	0.965423	0.967659	D1: Lowest	0.865582	0.911989	0.0464067	3.44331	6.95431	8.05719	6.73878	4.0971
					D2: Low	0.928814	0.959219	0.0304052		6.84183	6.08526	6.81479	3.20937
					D3: Middle	0.923524	0.961635	0.0381116		10.7074	1.0159e-14	5.84288	1.31292e-14
					D4: High	0.923524	0.961635	0.0381116		12.1132	5.20374	4.70092	3.69942
					D5: Highest	0.929519	0.94865	0.0191302		9.40861	5.32766	6.81927	7.42679
34	p90RSK_pT359_C_GBL9007264.txt	p90RSK_pT359_C_GBL9007125.txt	0.95634	0.970843	D1: Lowest	0.863989	0.916199	0.05221	4.36412	7.20567	5.87157	16.6391	10.424
					D2: Low	0.818266	0.873721	0.0554549		8.63437	4.56275	10.9306	4.81976
					D3: Middle	0.779504	0.825278	0.0457737		10.0668	2.13803e-14	9.11056	2.81165e-14
					D4: High	0.779504	0.825278	0.0457737		9.71304	7.55111	16.2746	19.4752
					D5: Highest	0.605256	0.62425	0.0189937		10.0508	11.1675	12.3842	10.8806
35	p90RSK_GBL9006983.txt	p90RSK_GBL9006960.txt	0.938913	0.957512	D1: Lowest	0.746526	0.817967	0.0714413	0.11489	10.7416	4.69854	23.5226	14.0457
					D2: Low	0.783262	0.819087	0.0358242		15.3312	5.73537	14.7565	6.28998
					D3: Middle	0.722208	0.713445	-0.0087626		11.3702	2.15939e-14	11.9021	3.16201e-14
					D4: High	0.722208	0.713445	-0.0087626		12.6149	6.07257	12.5642	10.0249
					D5: Highest	0.584807	0.500811	-0.0839958		18.2905	13.0738	17.8996	15.6589
36	p53_V_GBL9007295.txt	p53_V_GBL9007118.txt	0.976968	0.975112	D1: Lowest	0.971958	0.956414	-0.0155441	-1.31972	4.98676	5.247	8.53784	8.51905
					D2: Low	0.954494	0.957198	0.00270423		5.24004	3.63623	11.8113	5.9355
					D3: Middle	0.937657	0.931905	-0.00575201		5.21666	1.96727e-14	15.6333	1.39156e-14
					D4: High	0.937657	0.931905	-0.00575201		6.90148	4.9036	15.5144	6.10719
					D5: Highest	0.847441	0.805799	-0.0416421		9.27273	8.33577	13.7298	12.1087
37	p38_pT180_V_GBL9007294.txt	p38_pT180_V_GBL9007117.txt	0.977225	0.983223	D1: Lowest	0.943272	0.959137	0.0158656	-1.75138	8.98455	7.36116	5.67381	9.2574
					D2: Low	0.956081	0.961595	0.00551411		13.1728	4.03592	7.68834	6.4694
					D3: Middle	0.938536	0.924342	-0.0141938		15.1024	1.69112e-14	14.2756	8.42227e-15
					D4: High	0.938536	0.924342	-0.0141938		12.6365	5.4403	19.653	6.2907
					D5: Highest	0.756005	0.675444	-0.080561		13.7298	6.66325	14.4848	5.2531
38	MEK1_2_pS217_GBL9007261.txt	MEK1_2_pS217_GBL9007123.txt	0.989693	0.983237	D1: Lowest	0.961695	0.926262	-0.0354339	-1.39042	3.5533	5.98844	4.47108	7.90488
					D2: Low	0.958013	0.94206	-0.0159527		4.51424	4.21578	5.65239	4.97249
					D3: Middle	0.938259	0.928498	-0.00976065		6.81649	1.14873e-14	9.78288	1.17379e-14
					D4: High	0.938259	0.928498	-0.00976065		7.60269	4.178	8.96212	5.48396
					D5: Highest	0.935012	0.936399	0.00138673		7.75898	7.05292	10.7914	6.4431
39	MDA_S6pS240-Dako-Avid-GBL0001909.txt	MDA_S6_pS240-BGxAvid-GBL0001903.txt	0.950388	0.937932	D1: Lowest	0.433486	0.507389	0.0739024	17.8705	7.25621	10.2278	9.45588	10.6192
					D2: Low	0.383446	0.569288	0.185842		10.0698	6.46387	10.8885	6.64209
					D3: Middle	0.292368	0.561383	0.269015		13.8713	1.94892e-14	15.795	1.49785e-14
					D4: High	0.292368	0.561383	0.269015		13.5936	7.41756	16.6176	4.64748
					D5: Highest	0.336084	0.431834	0.0957498		33.6858	35.5517	15.9465	6.5081
40	MDA_S6_pS240_QC468_2_GBL44717045.txt	MDA_S6_pS240_QC468_2_GBL44717044.txt	0.985359	0.969753	D1: Lowest	0.653593	0.572123	-0.08147	7.45259	7.11183	7.88597	6.03198	6.22332
					D2: Low	0.573038	0.60751	0.0344718		8.98593	5.60525	6.97833	4.44175
					D3: Middle	0.535877	0.636491	0.100614		13.0467	1.28238e-14	9.63567	1.17992e-14
					D4: High	0.535877	0.636491	0.100614		12.332	5.85385	9.9436	5.69623
					D5: Highest	0.476144	0.694543	0.218399		11.2572	7.25075	12.1059	7.07468
41	MDA_MAPKpT202-Dako-Avid-GBL0001810.txt	MDA_MAPK_pT202-BGxAvid-GBL0001904.txt	0.942949	0.936518	D1: Lowest	0.0626677	0.344489	0.281822	14.9067	8.98918	10.929	8.178	8.20092
					D2: Low	0.386224	0.400844	0.0146195		11.4276	6.28129	6.85849	6.50097
					D3: Middle	0.254345	0.384322	0.129978		14.2469	3.39495e-14	10.906	1.58288e-14
					D4: High	0.254345	0.384322	0.129978		36.9242	39.7297	13.2528	5.72725
					D5: Highest	0.306123	0.49506	0.188938		45.7102	41.0385	18.801	14.5242
42	MDA_Akt_pS473-Dako-Avid-GBL0001907.txt	MDA_Akt_pS473-Dako-Avid-GBL0001906.txt	0.985592	0.970816	D1: Lowest	0.351161	0.595873	0.244712	16.8266	15.2708	10.559	16.6542	17.7624
					D2: Low	0.245923	0.526514	0.280591		19.7214	8.8923	20.7588	12.5978
					D3: Middle	0.307077	0.416207	0.10913		20.8657	4.53555e-14	29.6505	6.48678e-14
					D4: High	0.307077	0.416207	0.10913		17.0041	12.5191	32.3931	24.89
					D5: Highest	0.390581	0.488351	0.0977701		20.4055	20.8072	60.6024	34.3114
43	MDA_Akt_pS473-BGx-Avid-GBL0001905.txt	MDA_Akt_pS473-BGx-Avid-GBL0001901.txt	0.993659	0.987957	D1: Lowest	0.555684	0.453583	-0.102101	20.7253	6.9665	6.54435	8.9679	7.94436
					D2: Low	0.371805	0.461525	0.0897203		8.02912	5.40627	11.6556	5.45259
					D3: Middle	0.178925	0.530627	0.351703		8.91877	3.54456e-14	13.3545	2.5477e-14
					D4: High	0.178925	0.530627	0.351703		9.47326	7.17992	14.3774	6.33503
					D5: Highest	0.205673	0.550912	0.345239		13.0085	11.8275	14.1586	9.98662
44	MDA_AKT_pS473_QC468_2_GBL44717043.txt	MDA_AKT_pS473_QC468_2_GBL44717042.txt	0.995611	0.993249	D1: Lowest	0.434073	0.677593	0.24352	-0.486612	8.20547	7.07827	7.26511	6.52798
					D2: Low	0.289981	0.449743	0.159762		9.26177	5.95729	8.19645	4.63699
					D3: Middle	0.439801	0.354559	-0.0852419		8.66552	2.59937e-14	9.02232	2.05451e-14
					D4: High	0.439801	0.354559	-0.0852419		10.7072	7.18195	10.7792	6.16094
					D5: Highest	0.746918	0.48979	-0.257128		13.3374	11.0037	12.6716	9.13225
45	MAPK_pT202_GBL9007479.txt	MAPK_pT202_GBL9007178.txt	0.968759	0.979915	D1: Lowest	0.934387	0.953795	0.0194084	1.99064	5.67329	10.3844	6.17299	10.095
					D2: Low	0.951689	0.963685	0.0119955		9.28136	6.73809	10.2376	5.56589
					D3: Middle	0.931582	0.948994	0.0174117		15.2355	1.00037e-14	14.5106	1.14314e-14
					D4: High	0.931582	0.948994	0.0174117		21.5	7.94913	13.6709	5.40933
					D5: Highest	0.925067	0.958372	0.0333049		21.0969	8.78546	16.6044	6.27912
46	MAPK_pT202_GBL9007479.txt	MAPK_pT202_GBL9007114.txt	0.919182	0.973737	D1: Lowest	0.760309	0.959861	0.199552	14.2349	5.67329	10.3844	12.3947	6.37402
					D2: Low	0.827847	0.969508	0.141661		9.28136	6.73809	13.9436	4.01187
					D3: Middle	0.808408	0.927372	0.118964		15.2355	1.00037e-14	14.9752	1.85182e-14
					D4: High	0.808408	0.927372	0.118964		21.5	7.94913	15.1441	4.12405
					D5: Highest	0.793677	0.926281	0.132604		21.0969	8.78546	14.2743	5.69447
47	MAPK_pT202_GBL9007114.txt	MAPK_pT202_GBL9007178.txt	0.915552	0.955781	D1: Lowest	0.805637	0.936422	0.130785	6.83566	12.3947	6.37402	6.17299	10.095
					D2: Low	0.895533	0.939744	0.0442111		13.9436	4.01187	10.2376	5.56589
					D3: Middle	0.902495	0.952728	0.0502323		14.9752	1.85182e-14	14.5106	1.14314e-14
					D4: High	0.902495	0.952728	0.0502323		15.1441	4.12405	13.6709	5.40933
					D5: Highest	0.858434	0.924756	0.0663226		14.2743	5.69447	16.6044	6.27912
48	IRS1_pS307_GBL9007275.txt	IRS1_pS307_GBL9007260.txt	0.488821	0.670915	D1: Lowest	-0.235204	0.1517	0.386904	33.8145	15.1117	7.01517	12.8135	7.52944
					D2: Low	-0.1279	0.259115	0.387015		14.2659	4.66357	13.4394	6.83528
					D3: Middle	0.0141228	0.410819	0.396696		14.6278	1.20327e-14	12.5475	5.15943e-14
					D4: High	0.0141228	0.410819	0.396696		15.2653	4.41741	14.2619	11.9575
					D5: Highest	0.00709682	0.13051	0.123414		16.8221	6.68771	16.0673	17.175
49	IRS1_pS307_GBL9007260.txt	IRS1_pS307_GBL9007066.txt	0.720385	0.764473	D1: Lowest	0.239927	0.515986	0.276059	24.2699	12.8135	7.52944	5.67451	4.56704
					D2: Low	0.174644	0.450797	0.276153		13.4394	6.83528	4.84069	2.05787
					D3: Middle	0.263586	0.547546	0.28396		12.5475	5.15943e-14	5.02762	1.4173e-14
					D4: High	0.263586	0.547546	0.28396		14.2619	11.9575	6.11105	2.69163
					D5: Highest	0.0700803	0.163446	0.0933662		16.0673	17.175	7.11108	5.50483
50	IRS1_pS307_GBL9007066.txt	IRS1_pS307_GBL9007275.txt	0.853136	0.950425	D1: Lowest	0.513995	0.518647	0.00465234	10.8451	5.67451	4.56704	15.1117	7.01517
					D2: Low	0.683704	0.796761	0.113056		4.84069	2.05787	14.2659	4.66357
					D3: Middle	0.71202	0.836843	0.124823		5.02762	1.4173e-14	14.6278	1.20327e-14
					D4: High	0.71202	0.836843	0.124823		6.11105	2.69163	15.2653	4.41741
					D5: Highest	0.651021	0.82592	0.174898		7.11108	5.50483	16.8221	6.68771
51	GSK3a_b_pS21_GBL9007113.txt	GSK3a_b_pS21_GBL9006946.txt	0.993817	0.99438	D1: Lowest	0.986302	0.987508	0.0012064	0.189704	3.74564	5.79852	3.80468	6.32227
					D2: Low	0.988586	0.990663	0.00207746		4.33734	5.05091	2.94714	4.09995
					D3: Middle	0.987794	0.99003	0.00223582		5.86015	1.09864e-14	5.27511	8.99512e-15
					D4: High	0.987794	0.99003	0.00223582		9.14046	5.06342	10.0901	6.08285
					D5: Highest	0.957722	0.959451	0.00172971		9.97517	6.49347	14.4847	10.3828
52	GSK_pS9_GBL9007259.txt	GSK_pS9_GBL9007122.txt	0.984445	0.991553	D1: Lowest	0.963352	0.981881	0.0185291	1.47827	5.02446	5.58974	4.676	10.9972
					D2: Low	0.969086	0.986501	0.0174151		5.42217	4.03398	9.27605	5.98132
					D3: Middle	0.962722	0.9815	0.0187779		7.14702	8.02172e-15	13.6686	1.7847e-14
					D4: High	0.962722	0.9815	0.0187779		8.15053	4.63025	13.6702	4.49863
					D5: Highest	0.887998	0.888411	0.000413554		7.57195	5.84286	13.3551	5.94752
53	FOXO3a_pS318(C)_GBL9007062.txt	FOXO3a_pS318_C_GBL9007119.txt	0.953996	0.957363	D1: Lowest	0.823943	0.905188	0.081245	2.91955	5.34258	7.4179	5.06533	7.82211
					D2: Low	0.927395	0.953507	0.0261122		7.25269	4.8132	6.22375	4.51577
					D3: Middle	0.941833	0.956305	0.0144717		11.2031	1.59432e-14	9.70977	1.06741e-14
					D4: High	0.941833	0.956305	0.0144717		16.0723	6.58254	14.6797	6.25236
					D5: Highest	0.937807	0.947484	0.00967673		13.9022	5.75706	22.3792	13.8171
54	FOXO3a_pS318_C_GBL9006945.txt	FOXO3a_pS318_C_GBL9007119.txt	0.976621	0.982494	D1: Lowest	0.698274	0.833312	0.135038	7.32125	8.74808	5.77804	5.06533	7.82211
					D2: Low	0.872771	0.95233	0.0795593		7.01523	2.85578	6.22375	4.51577
					D3: Middle	0.91801	0.969406	0.0513961		6.77139	9.04102e-15	9.70977	1.06741e-14
					D4: High	0.91801	0.969406	0.0513961		7.79908	2.79585	14.6797	6.25236
					D5: Highest	0.907586	0.956259	0.0486732		10.7069	6.81286	22.3792	13.8171
55	FOXO3a_pS318_C_GBL9006945.txt	FOXO3a_pS318(C)_GBL9007062.txt	0.91368	0.913944	D1: Lowest	0.718074	0.821773	0.103699	3.79493	8.74808	5.77804	5.34258	7.4179
					D2: Low	0.882871	0.918301	0.0354306		7.01523	2.85578	7.25269	4.8132
					D3: Middle	0.920982	0.937534	0.0165515		6.77139	9.04102e-15	11.2031	1.59432e-14
					D4: High	0.920982	0.937534	0.0165515		7.79908	2.79585	16.0723	6.58254
					D5: Highest	0.930153	0.947667	0.0175134		10.7069	6.81286	13.9022	5.75706
56	FAK_pY397_GBL9007258.txt	FAK_pY397_GBL9007067.txt	0.939534	0.95665	D1: Lowest	0.819571	0.854187	0.0346161	3.8779	20.5765	11.7189	27.9429	6.72147
					D2: Low	0.653978	0.752702	0.0987243		16.6687	9.87646	23.3493	7.33594
					D3: Middle	0.508505	0.540969	0.0324636		18.9035	4.19443e-14	25.58	2.77285e-14
					D4: High	0.508505	0.540969	0.0324636		21.791	16.3328	35.3637	19.0727
					D5: Highest	0.255134	0.250761	-0.00437268		30.4155	27.101	26.3068	22.4539
57	EGFR_pY1173_C_GBL9007284.txt	EGFR_pY1173_C_GBL9007098.txt	0.988242	0.990176	D1: Lowest	0.9506	0.954667	0.0040673	2.67117	3.88934	5.8163	4.41663	7.80553
					D2: Low	0.896132	0.93021	0.0340784		3.77211	4.92458	4.71315	5.05146
					D3: Middle	0.867841	0.898181	0.03034		6.3136	1.45134e-14	7.79376	1.76106e-14
					D4: High	0.867841	0.898181	0.03034		12.8714	7.58453	12.98	7.09351
					D5: Highest	0.752385	0.787118	0.0347329		8.1754	7.1555	16.8902	10.9129
58	EGFR_pY992_V_GBL9007285.txt	EGFR_pY992_V_GBL9007099.txt	0.783023	0.824581	D1: Lowest	0.586619	0.578081	-0.00853819	4.87873	18.0207	11.0007	31.4532	12.6047
					D2: Low	0.240989	0.233361	-0.00762848		13.4957	7.73359	42.272	10.7782
					D3: Middle	0.266601	0.355086	0.0884852		11.464	3.58984e-14	30.1819	3.47623e-14
					D4: High	0.266601	0.355086	0.0884852		24.5226	25.6345	36.0713	22.7467
					D5: Highest	0.188498	0.271631	0.0831329		20.5652	19.3172	30.3604	24.081
59	CyclinB1(V)_GBL9007281.txt	CyclinB1_V_GBL9007008.txt	0.981793	0.988995	D1: Lowest	0.606801	0.738661	0.13186	4.85342	6.19909	5.35693	6.66353	4.2799
					D2: Low	0.894292	0.94698	0.0526885		4.95665	3.35339	5.64597	2.85625
					D3: Middle	0.952523	0.976004	0.0234809		5.08479	7.46386e-15	5.39567	4.48153e-15
					D4: High	0.952523	0.976004	0.0234809		5.2692	4.56883	5.17891	2.90593
					D5: Highest	0.97337	0.98453	0.0111606		6.95798	7.966	6.57581	5.32783
60	CHK2_pT68_GBL9007256.txt	CHK2_pT68_GBL9007120.txt	0.922234	0.933635	D1: Lowest	0.873536	0.854563	-0.0189727	5.32559	16.7354	20.849	11.4389	11.6049
					D2: Low	0.7103	0.789029	0.0787291		14.5791	13.2582	8.95324	8.484
					D3: Middle	0.558295	0.615334	0.057039		24.9714	2.71063e-14	8.40699	2.18745e-14
					D4: High	0.558295	0.615334	0.057039		19.9465	16.6302	14.7518	13.1768
					D5: Highest	0.19301	0.285456	0.0924453		28.9022	29.9388	21.1918	19.8616
61	c-Myc_pT58_GBL9007257.txt	c-Myc_pT58_GBL9007179.txt	0.964701	0.984857	D1: Lowest	0.851168	0.941145	0.089977	4.90701	8.19695	4.89096	14.2822	5.93193
					D2: Low	0.885993	0.933004	0.0470109		10.0117	4.6197	12.6397	4.95806
					D3: Middle	0.840467	0.884725	0.0442577		9.35027	2.78311e-14	12.4271	2.30429e-14
					D4: High	0.840467	0.884725	0.0442577		9.76389	8.59153	18.2541	9.4494
					D5: Highest	0.707411	0.727258	0.019847		12.9656	9.466	25.713	16.6016
62	c-Myc_pT58_GBL9007257.txt	c-Myc_pT58_GBL9007121.txt	0.974605	0.989042	D1: Lowest	0.898409	0.962184	0.063775	3.46823	8.19695	4.89096	7.51327	5.75406
					D2: Low	0.916133	0.952877	0.036744		10.0117	4.6197	10.9603	5.63071
					D3: Middle	0.875056	0.905596	0.0305396		9.35027	2.78311e-14	7.72161	1.99566e-14
					D4: High	0.875056	0.905596	0.0305396		9.76389	8.59153	9.63274	5.98155
					D5: Highest	0.684068	0.695881	0.0118134		12.9656	9.466	9.50905	8.59471
63	c-Myc_pT58_GBL9007121.txt	c-Myc_pT58_GBL9007179.txt	0.981926	0.984377	D1: Lowest	0.937457	0.94183	0.00437286	0.795505	7.51327	5.75406	14.2822	5.93193
					D2: Low	0.916095	0.930982	0.014887		10.9603	5.63071	12.6397	4.95806
					D3: Middle	0.87191	0.886586	0.0146751		7.72161	1.99566e-14	12.4271	2.30429e-14
					D4: High	0.87191	0.886586	0.0146751		9.63274	5.98155	18.2541	9.4494
					D5: Highest	0.649182	0.640347	-0.00883489		9.50905	8.59471	25.713	16.6016
64	c-JUN_pS73_GBL9007282.txt	c-JUN_pS73_GBL9007177.txt	0.976141	0.982344	D1: Lowest	0.84603	0.900337	0.054307	1.01563	12.6993	11.186	8.54795	11.4449
					D2: Low	0.907917	0.944531	0.0366137		11.6138	7.97248	6.49989	6.71167
					D3: Middle	0.868503	0.863406	-0.00509684		11.6203	1.63133e-14	10.9608	9.35871e-15
					D4: High	0.868503	0.863406	-0.00509684		13.8324	10.0718	12.5274	4.4966
					D5: Highest	0.776149	0.746203	-0.0299453		17.8425	18.9072	9.02078	5.73287
65	BIM_V_GBL9007116.txt	BIM_V_GBL9006943.txt	0.958593	0.962695	D1: Lowest	0.90164	0.920134	0.018494	2.54793	6.33323	6.19337	9.33187	10.8946
					D2: Low	0.891877	0.923851	0.0319743		5.6247	4.21765	15.7995	4.90034
					D3: Middle	0.904059	0.932869	0.0288103		6.35433	5.68748e-15	19.2034	1.44256e-14
					D4: High	0.904059	0.932869	0.0288103		8.9748	6.65784	17.3838	4.40468
					D5: Highest	0.884586	0.903894	0.0193076		7.46263	8.23768	17.718	5.96038
66	BID(C)_GBL9006974.txt	BID_C_GBL9006942.txt	0.973294	0.977431	D1: Lowest	0.91643	0.931774	0.015344	-0.0307174	14.2962	7.40233	16.8737	8.85467
					D2: Low	0.860039	0.867169	0.00713046		11.2521	8.51835	15.5072	8.7318
					D3: Middle	0.730047	0.731412	0.0013653		17.7612	3.27782e-14	20.1664	1.91504e-14
					D4: High	0.730047	0.731412	0.0013653		18.5981	13.5616	22.1313	10.1135
					D5: Highest	0.256098	0.229357	-0.0267409		18.5506	18.6464	23.4333	19.033
67	BClXL_C_GBL9006941.txt	BCI-XL(C)_GBL9006973.txt	0.96728	0.982585	D1: Lowest	0.865333	0.934482	0.0691492	11.0962	12.1562	7.77174	10.3874	12.3316
					D2: Low	0.839576	0.93639	0.0968142		14.6361	5.24897	19.0327	5.68975
					D3: Middle	0.77238	0.89974	0.12736		13.2139	1.95467e-14	25.0629	1.35435e-14
					D4: High	0.77238	0.89974	0.12736		16.1428	7.00701	27.3482	9.27113
					D5: Highest	0.693016	0.827142	0.134126		17.3999	8.80307	28.9976	7.94519
68	BAD_pS112(C)_GBL9006989.txt	BAD_pS112_C_GBL9006971.txt	0.780069	0.95405	D1: Lowest	0.219473	0.812057	0.592584	51.7419	7.21495	11.6128	35.5661	9.34744
					D2: Low	0.234845	0.823912	0.589067		9.41128	7.25857	34.1223	8.18968
					D3: Middle	0.190506	0.72118	0.530674		15.3647	1.25984e-14	32.0711	3.99953e-14
					D4: High	0.190506	0.72118	0.530674		21.3307	7.53991	32.962	11.2027
					D5: Highest	0.137393	0.48149	0.344097		21.3212	8.5337	30.3327	14.3906
69	BAD_pS112_C_GBL9006971.txt	BAD_pS112_C_GBL9006937.txt	0.827718	0.977508	D1: Lowest	0.50333	0.917729	0.414399	43.198	35.5661	9.34744	27.3522	8.79808
					D2: Low	0.374726	0.872044	0.497318		34.1223	8.18968	23.4316	6.35371
					D3: Middle	0.289078	0.754794	0.465716		32.0711	3.99953e-14	23.9816	3.99295e-14
					D4: High	0.289078	0.754794	0.465716		32.962	11.2027	27.7285	10.8549
					D5: Highest	0.208738	0.52549	0.316752		30.3327	14.3906	29.5348	14.8784
70	BAD_pS112(C)_GBL9006989.txt	BAD_pS112_C_GBL9006937.txt	0.927299	0.952768	D1: Lowest	0.718461	0.830854	0.112394	7.43434	7.21495	11.6128	27.3522	8.79808
					D2: Low	0.728221	0.842542	0.114321		9.41128	7.25857	23.4316	6.35371
					D3: Middle	0.644058	0.712251	0.068193		15.3647	1.25984e-14	23.9816	3.99295e-14
					D4: High	0.644058	0.712251	0.068193		21.3307	7.53991	27.7285	10.8549
					D5: Highest	0.480302	0.488918	0.00861631		21.3212	8.5337	29.5348	14.8784
71	AKT_pS473_V_GBL9006995.txt	AKT_pS473_V_GBL9006969.txt	0.991882	0.991202	D1: Lowest	0.993231	0.984606	-0.00862438	0.0879283	5.35037	11.3834	6.31345	5.10767
					D2: Low	0.991081	0.992886	0.0018058		8.55106	6.71757	7.07573	3.32384
					D3: Middle	0.99064	0.99377	0.00313013		13.6166	1.01484e-14	8.12079	1.22148e-14
					D4: High	0.99064	0.99377	0.00313013		10.6013	5.34416	9.85866	5.22188
					D5: Highest	0.986214	0.991169	0.00495473		10.4946	8.18197	9.19977	6.3854
72	4EBP1_pT37(V)_GBL9007065.txt	4EBP1_pT37_V_GBL9007441.txt	0.895006	0.928	D1: Lowest	0.655683	0.702972	0.0472896	6.07629	15.6836	9.63133	11.1366	10.916
					D2: Low	0.636698	0.692699	0.0560006		14.6398	3.93466	11.3187	4.36545
					D3: Middle	0.710894	0.787042	0.076148		16.0805	1.15334e-14	14.0023	1.07729e-14
					D4: High	0.710894	0.787042	0.076148		22.4504	7.49943	17.3321	4.7459
					D5: Highest	0.741814	0.790042	0.0482281		27.8939	13.5869	20.7092	7.68654
73	4EBP1_pS65_V_GBL9007440.txt	4EBP1_pS65_V_GBL9006968.txt	0.956348	0.959497	D1: Lowest	0.845344	0.86159	0.0162462	-0.883461	7.34379	7.44455	10.4961	8.27148
					D2: Low	0.77409	0.756847	-0.0172434		7.50357	5.0945	9.32697	5.03844
					D3: Middle	0.922035	0.905698	-0.0163372		10.8111	9.3919e-15	10.1097	1.42514e-14
					D4: High	0.922035	0.905698	-0.0163372		13.3629	4.99332	13.6529	8.50753
					D5: Highest	0.903134	0.892633	-0.0105014		12.5265	6.58764	21.3447	19.2256
74	4EBP1_pS65_V_GBL9006968.txt	4EB1_pS65(V)_GBL9006990.txt	0.947458	0.949001	D1: Lowest	0.843162	0.810892	-0.0322701	-1.44955	10.4961	8.27148	12.1331	8.22382
					D2: Low	0.747285	0.766499	0.0192142		9.32697	5.03844	16.2695	5.19451
					D3: Middle	0.918161	0.911141	-0.00701916		10.1097	1.42514e-14	16.6939	1.88181e-14
					D4: High	0.918161	0.911141	-0.00701916		13.6529	8.50753	18.0665	5.75151
					D5: Highest	0.922239	0.876856	-0.0453835		21.3447	19.2256	18.9989	7.40536
75	4EBP1_pS65_V_GBL9007440.txt	4EB1_pS65(V)_GBL9006990.txt	0.973447	0.969206	D1: Lowest	0.935853	0.902058	-0.0337958	-3.28978	7.34379	7.44455	12.1331	8.22382
					D2: Low	0.86537	0.792279	-0.0730907		7.50357	5.0945	16.2695	5.19451
					D3: Middle	0.928863	0.900453	-0.0284096		10.8111	9.3919e-15	16.6939	1.88181e-14
					D4: High	0.928863	0.900453	-0.0284096		13.3629	4.99332	18.0665	5.75151
					D5: Highest	0.880346	0.879563	-0.000783067		12.5265	6.58764	18.9989	7.40536
