# Supplementary material for: Spatial Normalization of Reverse Phase Protein Array Data
Source: PLoS One. 2014 Dec 12;9(12):e97213. doi: 10.1371/journal.pone.0097213 (PMC4264691; doi:10.1371/journal.pone.0097213)
Supplement: Code S1 — Contains the R code for the method along with example data and guidelines for use. (ZIP) [file pone.0097213.s009.zip]

Archive with 16 entries (13 files):
- SuppCode/
- SuppCode/example_pBAD_pS112.txt
- __MACOSX/
- __MACOSX/SuppCode/
- __MACOSX/SuppCode/._example_pBAD_pS112.txt
- SuppCode/gpl.txt
- SuppCode/pmat96_Dmed.txt
- __MACOSX/SuppCode/._pmat96_Dmed.txt
- SuppCode/Readme.txt
- __MACOSX/SuppCode/._Readme.txt
- SuppCode/spatnorm_bilinear.R
- __MACOSX/SuppCode/._spatnorm_bilinear.R
- SuppCode/spatnorm_bilinear_flexlayout.R
- __MACOSX/SuppCode/._spatnorm_bilinear_flexlayout.R
- SuppCode/spatnorm_spline.R
- __MACOSX/SuppCode/._spatnorm_spline.R
