# Supplementary material for: Spatial Normalization of Reverse Phase Protein Array Data
Source: PLoS One. 2014 Dec 12;9(12):e97213. doi: 10.1371/journal.pone.0097213 (PMC4264691; doi:10.1371/journal.pone.0097213)
Supplement: Code S1 — Contains the R code for the method along with example data and guidelines for use. (ZIP) [file pone.0097213.s009.zip › SuppCode/example_pBAD_pS112.txt]

MicroVigene	Version	4000
Culture	en-US
6/19/2010 12:57:07 PM
0:blooming	1:good	2:multiple	3:poor	4:noise	5:circle	6:bad	7:dust
Roi Row	1	Roi Col	1	Main Row	44	Main Col	132	Sub Row	1	Sub Col	1
Main Row	Main Col	Sub Row	Sub Col	GeneID	mean_net	mean_total	mean_bkg	bkg_used	mean_dust	median_net	median_total	median_bkg	vol_net	vol_total	vol_bkg	vol_dust	cv_spot	cv_bkg	dustiness	spot_skew	bkg_skew	kurtosis	saturation	rank	type	xcenter	ycenter	area_signal	area_spot	area_bkg	solidity	circularity	roundness	aspect
1	1	1	1	1	10434	17748	7990	7314	0	10620	17934	7494	1606768	2733124	1126356	0	0.0946	0.181	5828	2.36	2.92	4.41	0	11800	1	212	164	154	196	393	98	1.12	3.69	1.06
1	1	1	2	1	4069	11581	8009	7512	0	4218	11730	7746	602228	1714004	1111776	0	0.0583	0.0951	1570	1.37	1.61	0.863	0	6387	1	231	164	148	162	357	98	1.12	3.72	1.02
1	1	1	3	1	2343	9819	7822	7476	0	2344	9820	7670	351410	1472810	1121400	0	0.0336	0.0694	953	1.09	1.8	0.0874	0	5071	3	251	164	150	122	372	91	1.42	9.66	1.05
1	1	1	4	1	1223	8675	7666	7452	0	1246	8698	7630	185918	1318622	1132704	0	0.0377	0.0421	948	0.805	1.51	-0.43	0	4535	3	270	164	152	150	384	91	1.49	7.67	1.05
1	1	1	5	1	876	8394	7762	7518	0	838	8356	7750	134928	1292700	1157772	0	0.0318	0.0387	746	0.916	0.819	0.208	0	4367	5	290	165	154	148	305	100	1	5.65	1
1	1	1	6	2	8184	16024	8206	7840	0	8524	16364	7980	1243958	2435638	1191680	0	0.13	0.0898	5964	1.82	2.48	2.71	0	10374	1	307	164	152	161	333	98	1.11	4.31	1.07
1	1	1	7	2	4018	11772	8200	7754	0	4226	11980	8006	610666	1789274	1178608	0	0.0605	0.0801	955	1.7	1.44	1.61	0	6543	1	327	164	152	148	371	99	1.1	4.34	1.05
1	1	1	8	2	3208	10700	7956	7492	0	3316	10808	7754	481130	1604930	1123800	0	0.0491	0.0777	1172	1.7	1.94	1.94	0	5727	1	346	164	150	134	352	97	1.13	5.55	1.07
1	1	1	9	2	1714	9096	7598	7382	0	1724	9106	7482	260534	1382598	1122064	0	0.0347	0.0567	602	1.7	2.29	1.97	0	4731	3	365	164	152	146	386	93	1.37	6.26	1.06
1	1	1	10	2	1243	8465	7447	7222	0	1284	8506	7434	184008	1252864	1068856	0	0.0404	0.0604	638	0.624	2.38	-0.41	0	4419	3	384	164	148	143	358	92	1.45	8.23	1.06
1	1	1	11	p-Ctrl	12678	19926	8092	7248	0	12456	19704	7470	1927084	3028780	1101696	0	0.0993	0.22	7415	1.96	3.26	3.42	0	13564	1	403	164	152	195	336	98	1.11	3.51	1.01
1	1	1	12	3	7855	15113	8175	7258	0	8048	15306	7476	1193970	2297186	1103216	0	0.0875	0.205	4528	2.57	3.2	5.99	0	9602	1	423	164	152	182	322	98	1.1	3.45	1
1	1	1	13	3	4354	11538	7691	7184	0	4508	11692	7432	661830	1753798	1091968	0	0.0676	0.107	741	1.06	1.89	-0.16	0	6469	1	442	164	152	162	354	98	1.12	3.72	1
1	1	1	14	3	2655	9751	7466	7096	0	2666	9762	7306	398294	1462694	1064400	0	0.034	0.0806	1296	0.978	1.44	-0.05	0	5060	1	462	164	150	137	347	98	1.11	3.7	1.06
1	1	1	15	3	1493	8537	7295	7044	0	1508	8552	7228	217956	1246380	1028424	0	0.0421	0.0526	670	0.625	1.32	-0.78	0	4421	1	480	164	146	144	389	93	1.28	6.35	1.01
1	1	1	16	3	959	7999	7355	7040	0	966	8006	7238	147644	1231804	1084160	0	0.0395	0.0883	904	1.3	2.39	0.818	0	4234	5	500	165	154	148	294	100	1	5.65	1
1	1	1	17	4	7126	14272	7783	7146	0	7336	14482	7350	1083086	2169278	1086192	0	0.0982	0.151	4914	1.35	2.43	0.677	0	9001	1	519	164	152	196	338	98	1.1	4.03	1.03
1	1	1	18	4	3440	10612	7647	7172	0	3458	10630	7390	516052	1591852	1075800	0	0.0404	0.098	1527	1.28	1.95	0.397	0	5707	1	538	164	150	151	320	98	1.11	4.93	1.05
1	1	1	19	4	1890	9054	7490	7164	0	1988	9152	7358	291020	1394276	1103256	0	0.0514	0.0679	792	0.836	1.53	-0.41	0	4852	1	557	164	154	147	343	98	1.14	5.08	1.06
1	1	1	20	4	1029	8163	7386	7134	0	1040	8174	7308	156378	1240746	1084368	0	0.045	0.0529	729	0.713	1.25	-0.2	0	4295	3	575	164	152	132	366	93	1.35	6.62	1.04
1	1	1	21	4	698	7858	7346	7160	0	706	7866	7308	107510	1210150	1102640	0	0.0285	0.0766	842	0.499	3.29	-1.15	0	4095	5	596	165	154	148	334	100	1	5.65	1
1	1	1	22	p-Ctrl	13841	21007	8139	7166	0	13074	20240	7376	2048412	3108980	1060568	0	0.102	0.289	10404	1.82	3.79	3.41	0	14253	1	615	165	148	195	323	98	1.11	3.51	1.01
1	1	1	23	5	4665	11885	8053	7220	0	4742	11962	7434	699722	1782722	1083000	0	0.046	0.225	1755	1.73	3.45	2.09	0	6621	1	633	164	150	170	320	98	1.11	4.27	1.07
1	1	1	24	5	2190	9336	7462	7146	0	2230	9376	7292	332886	1419078	1086192	0	0.0378	0.0776	731	1.17	2.11	0.0822	0	4968	1	653	164	152	152	357	98	1.13	4.29	1
1	1	1	25	5	1155	8269	7330	7114	0	1194	8308	7250	173322	1240422	1067100	0	0.0424	0.0467	764	0.684	1.35	-0.48	0	4327	1	671	164	150	131	383	94	1.29	8.8	1.07
1	1	1	26	5	784	7882	7288	7098	0	764	7862	7244	117632	1182332	1064700	0	0.0417	0.042	779	0.483	1.13	-1.03	0	4048	3	690	164	150	118	381	91	1.46	11.9	1.18
1	1	1	27	5	557	7645	7266	7088	0	544	7632	7252	85728	1177280	1091552	0	0.0292	0.0383	890	0.441	1.18	-0.99	0	3958	5	710	164	154	148	364	100	1	5.65	1
1	1	1	28	6	3698	10848	7528	7150	0	3764	10914	7300	539936	1583836	1043900	0	0.0655	0.0891	2376	1.41	2.24	0.939	0	6062	1	730	165	146	167	361	98	1.13	4.24	1.07
1	1	1	29	6	1757	8905	7421	7148	0	1754	8902	7306	267092	1353588	1086496	0	0.0329	0.0583	687	0.843	1.59	-0.65	0	4647	1	749	165	152	158	348	98	1.17	4.67	1.05
1	1	1	30	6	1060	8142	7281	7082	0	1060	8142	7246	159070	1221370	1062300	0	0.0365	0.0435	756	0.588	0.798	-0.63	0	4203	3	769	165	150	143	366	92	1.43	9.1	1.02
1	1	1	31	6	563	7679	7268	7116	0	542	7658	7252	86728	1182592	1095864	0	0.0338	0.0336	733	0.384	0.779	-0.76	0	3979	5	788	165	154	148	338	100	1	5.65	1
1	1	1	32	6	393	7549	7402	7156	0	406	7562	7298	60548	1162572	1102024	0	0.0285	0.109	487	0.397	3.22	-0.89	0	3865	5	807	165	154	148	331	100	1	5.65	1
1	1	1	33	p-Ctrl	12221	19397	8092	7176	0	11928	19104	7372	1808694	2870742	1062048	0	0.113	0.251	8935	1.31	3.76	0.969	0	13559	1	827	165	148	199	343	97	1.14	3.55	1.01
1	1	1	34	7	5553	12707	7922	7154	0	5570	12724	7336	821794	1880586	1058792	0	0.0492	0.181	5552	1.57	3.37	1.54	0	7302	1	846	166	148	199	325	99	1.11	4.03	1.05
1	1	1	35	7	2747	9739	7405	6992	0	2762	9754	7172	406536	1441352	1034816	0	0.0304	0.102	929	0.868	2.21	-0.49	0	5070	1	865	165	148	150	340	99	1.09	4.34	1.03
1	1	1	36	7	1403	8285	7138	6882	0	1420	8302	7038	210402	1242702	1032300	0	0.0514	0.0644	876	0.61	1.54	-0.6	0	4316	3	884	165	150	115	380	92	1.38	13.6	1.25
1	1	1	37	7	720	7594	7058	6874	0	718	7592	7014	110910	1169506	1058596	0	0.0284	0.0453	381	1.26	1.07	0.873	0	4022	5	904	166	154	148	366	100	1	5.65	1
1	1	1	38	7	523	7357	7050	6834	0	566	7400	6976	80530	1132966	1052436	0	0.0312	0.0791	594	1.38	2.12	1.31	0	3782	5	923	166	154	148	324	100	1	5.65	1
1	1	1	39	8	5826	12618	7471	6792	0	5852	12644	6988	873914	1892714	1018800	0	0.0455	0.17	1634	1.73	2.38	1.88	0	7513	1	943	166	150	201	372	99	1.11	3.26	1.05
1	1	1	40	8	2567	9313	7208	6746	0	2548	9294	6968	385012	1396912	1011900	0	0.0291	0.103	1202	1.88	2.14	1.6	0	4909	1	962	166	150	160	336	96	1.15	4.64	1.03
1	1	1	41	8	1536	8216	6989	6680	0	1534	8214	6920	227278	1215918	988640	0	0.0383	0.0712	620	1.68	1.85	2.24	0	4312	1	981	166	148	161	339	96	1.24	5.15	1.02
1	1	1	42	8	888	7502	6829	6614	0	852	7466	6756	131492	1110364	978872	0	0.0315	0.0574	750	1.53	1.43	1.77	0	3874	3	1000	166	148	153	365	93	1.35	6.74	1.05
1	1	1	43	8	570	7228	7009	6658	0	554	7212	6890	87854	1113186	1025332	0	0.0357	0.148	696	1.29	2.93	0.493	0	3696	5	1021	167	154	148	284	100	1	5.65	1
1	1	1	44	p-Ctrl	9868	16644	7694	6776	0	9874	16650	6978	1480176	2496576	1016400	0	0.107	0.231	5530	1.49	3.21	1.6	0	11460	1	1040	166	150	200	323	98	1.11	3.29	1.03
1	1	1	45	9	3709	10351	7259	6642	0	3872	10514	6906	556356	1552656	996300	0	0.0587	0.158	948	1.55	2.55	1.25	0	5830	1	1058	165	150	177	337	97	1.14	3.9	1.05
1	1	1	46	9	1598	8172	6907	6574	0	1658	8232	6800	242820	1242068	999248	0	0.0527	0.0785	718	1.64	1.36	1.85	0	4315	3	1076	165	152	128	373	94	1.35	9.05	1.17
1	1	1	47	9	914	7436	6807	6522	0	978	7500	6782	140706	1145094	1004388	0	0.0539	0.0557	865	0.495	0.719	-0.64	0	3958	3	1096	165	154	114	380	93	1.43	13.6	1.29
1	1	1	48	9	717	7209	6713	6492	0	712	7204	6706	110416	1110184	999768	0	0.0299	0.0446	832	0.975	0.583	-0.32	0	3749	5	1117	165	154	148	367	100	1	5.65	1
1	1	1	49	9	538	7014	6695	6476	0	538	7014	6668	82808	1080112	997304	0	0.0298	0.0481	577	0.626	0.834	-0.86	0	3633	5	1136	166	154	148	314	100	1	5.65	1
1	1	1	50	10	3443	9859	6850	6416	0	3500	9916	6624	509602	1459170	949568	0	0.0425	0.106	1394	1.4	1.66	0.773	0	5460	1	1155	166	148	183	357	98	1.11	3.01	1
1	1	1	51	10	1615	8009	6738	6394	0	1618	8012	6604	242312	1201412	959100	0	0.0424	0.082	793	0.572	1.35	-0.76	0	4196	3	1175	166	150	148	336	91	1.42	8.09	1
1	1	1	52	10	909	7355	6694	6446	0	924	7370	6662	136408	1103308	966900	0	0.0295	0.0503	616	0.58	0.464	-0.74	0	3778	3	1194	165	150	148	357	92	1.4	8.94	1.12
1	1	1	53	10	658	7098	6659	6440	0	688	7128	6636	98644	1064644	966000	0	0.0317	0.0447	442	0.294	0.0289	-0.43	0	3617	3	1214	166	150	158	360	92	1.41	8.22	0.98
1	1	1	54	10	558	7014	6747	6456	0	566	7022	6644	85930	1080154	994224	0	0.0317	0.11	576	0.329	2.18	-0.9	0	3656	5	1233	166	154	148	311	100	1	5.65	1
1	1	1	55	p-Ctrl	8614	15146	7222	6532	0	8434	14966	6786	1257580	2211252	953672	0	0.0792	0.205	5557	1.55	2.88	1.67	0	9939	1	1253	166	146	197	362	97	1.13	3.77	1.04
1	1	1	56	11	3051	9545	6969	6494	0	3102	9596	6736	457652	1431752	974100	0	0.0414	0.106	669	0.935	1.62	-0.48	0	5115	1	1271	166	150	157	333	99	1.08	5.34	1.04
1	1	1	57	11	1497	7931	6717	6434	0	1528	7962	6610	224540	1189640	965100	0	0.0312	0.0699	771	1.25	1.35	0.654	0	4170	1	1291	166	150	159	362	95	1.22	5.96	1.02
1	1	1	58	11	1073	7353	6519	6280	0	1048	7328	6456	161010	1103010	942000	0	0.0315	0.0523	740	0.721	0.645	-0.29	0	3794	3	1311	166	150	146	407	92	1.48	9.03	1.06
1	1	1	59	11	629	6941	6503	6312	0	628	6940	6488	96906	1068954	972048	0	0.0292	0.04	593	0.484	0.657	-0.9	0	3658	5	1332	167	154	148	318	100	1	5.65	1
1	1	1	60	11	431	6741	6476	6310	0	422	6732	6462	66342	1038082	971740	0	0.0339	0.0386	555	0.214	0.842	-1.26	0	3485	5	1349	167	154	148	310	100	1	5.65	1
1	1	1	61	12	3175	9495	6718	6320	0	3242	9562	6494	469854	1405214	935360	0	0.0427	0.101	1135	1.22	1.84	0.196	0	5180	1	1369	166	148	170	358	98	1.11	3.84	1.07
1	1	1	62	12	1476	7778	6631	6302	0	1510	7812	6516	218434	1151130	932696	0	0.0326	0.0781	658	1.51	1.09	1.73	0	4053	1	1389	166	148	166	348	95	1.23	5.02	1
1	1	1	63	12	1050	7280	6458	6230	0	1026	7256	6420	155462	1077502	922040	0	0.0283	0.0508	547	0.769	0.508	-0.21	0	3761	3	1408	166	148	151	372	95	1.32	7.5	1.05
1	1	1	64	12	577	6771	6372	6194	0	584	6778	6364	88930	1042806	953876	0	0.0371	0.0443	612	-0.11	0.644	-1.01	0	3543	5	1428	166	154	148	360	100	1	5.65	1
1	1	1	65	12	416	6626	6520	6210	0	430	6640	6360	64074	1020414	956340	0	0.0428	0.154	562	0.351	3	-0.75	0	3475	5	1448	167	154	148	301	100	1	5.65	1
1	1	1	66	p-Ctrl	7622	13864	7012	6242	0	7634	13876	6464	1158580	2107364	948784	0	0.07	0.208	4223	1.33	2.63	0.857	0	8792	1	1467	166	152	198	327	99	1.11	3.67	1.03
1	1	1	67	13	3794	10062	6740	6268	0	3982	10250	6490	569168	1509368	940200	0	0.0608	0.112	1999	1.81	1.8	2.12	0	5657	1	1484	166	150	145	311	97	1.15	4.91	1.08
1	1	1	68	13	1921	8097	6502	6176	0	1944	8120	6418	284352	1198400	914048	0	0.0419	0.0753	794	1.13	1.09	0.145	0	4329	1	1504	166	148	160	363	97	1.18	5.13	1.01
1	1	1	69	13	1401	7539	6435	6138	0	1384	7522	6388	207352	1115776	908424	0	0.0306	0.0656	1046	1.22	0.684	0.309	0	3921	3	1524	166	148	156	351	94	1.33	8.43	1.05
1	1	1	70	13	847	6969	6324	6122	0	828	6950	6324	125350	1031406	906056	0	0.0398	0.0497	830	1.16	0.753	0.505	0	3633	3	1543	166	148	159	360	94	1.39	6	1
1	1	1	71	13	582	6624	6284	6042	0	566	6608	6242	89696	1020164	930468	0	0.0367	0.0683	475	0.662	1.41	-0.33	0	3496	5	1563	166	154	148	326	100	1	5.65	1
1	1	1	72	14	4083	10209	6560	6126	0	4246	10372	6380	620548	1551700	931152	0	0.0702	0.114	648	1.39	1.56	1	0	5978	1	1582	166	152	187	354	97	1.13	4.02	1.04
1	1	1	73	14	1948	8010	6404	6062	0	1930	7992	6310	296074	1217498	921424	0	0.0363	0.0824	898	1.68	1.13	2.74	0	4172	1	1602	166	152	131	324	98	1.12	5.12	1.08
1	1	1	74	14	1243	7229	6256	5986	0	1222	7208	6198	189002	1098874	909872	0	0.0362	0.0592	456	1.71	1.3	2.1	0	3823	1	1621	166	152	164	370	95	1.24	5.1	0.93
1	1	1	75	14	836	6780	6176	5944	0	830	6774	6168	128812	1044188	915376	0	0.0363	0.0558	539	0.927	1.18	-0.09	0	3503	3	1641	166	154	161	382	94	1.39	7.48	0.98
1	1	1	76	14	426	6492	6308	6066	0	404	6470	6212	65574	999738	934164	0	0.0416	0.0821	733	1.36	2.02	1.39	0	3407	5	1661	167	154	148	307	100	1	5.65	1
1	1	1	77	p-Ctrl	7271	13337	6788	6066	0	7282	13348	6246	1090632	2000532	909900	0	0.0533	0.209	4132	1.68	2.82	2.45	0	8301	1	1679	166	150	200	340	98	1.14	4.52	1.08
1	1	1	78	15	4230	10246	6684	6016	0	4396	10412	6258	642934	1557366	914432	0	0.0558	0.18	1234	2.02	2.57	3.02	0	5874	1	1699	167	152	186	344	98	1.13	4.18	1.02
1	1	1	79	15	1943	7923	6323	5980	0	1978	7958	6228	291468	1188468	897000	0	0.0374	0.0773	767	1.77	1.37	2.45	0	4103	1	1718	167	150	120	358	97	1.16	6.45	1.05
1	1	1	80	15	1146	7090	6202	5944	0	1156	7100	6164	171938	1063538	891600	0	0.0304	0.059	877	1	1.12	-0.35	0	3695	3	1738	167	150	152	392	92	1.47	7.91	1.05
1	1	1	81	15	657	6505	6036	5848	0	634	6482	6004	101128	1001720	900592	0	0.0384	0.0451	761	0.482	0.812	-0.23	0	3444	5	1757	167	154	148	365	100	1	5.65	1
1	1	1	82	15	464	6340	6125	5876	0	452	6328	6072	71520	976424	904904	0	0.0446	0.0724	610	1.1	1.22	0.41	0	3420	5	1778	165	154	148	347	100	1	5.65	1
1	1	1	83	16	2848	8728	6358	5880	0	2852	8732	6092	427234	1309234	882000	0	0.0313	0.118	483	1.44	1.66	1.18	0	4767	1	1797	167	150	192	321	99	1.09	3.55	1.03
1	1	1	84	16	1400	7202	6118	5802	0	1432	7234	6036	207192	1065888	858696	0	0.0342	0.0762	872	0.595	0.949	-0.88	0	3812	1	1817	167	148	163	343	95	1.21	5.08	1.03
1	1	1	85	16	868	6712	6046	5844	0	864	6708	6054	128394	993306	864912	0	0.0349	0.0502	327	0.566	0.724	-1.15	0	3494	1	1836	167	148	160	360	96	1.23	7.48	0.99
1	1	1	86	16	442	6344	6076	5902	0	442	6344	6092	68136	977044	908908	0	0.0341	0.041	466	0.484	0.419	-0.72	0	3299	5	1855	168	154	148	349	100	1	5.65	1
1	1	1	87	16	273	6243	6237	5970	0	318	6288	6166	42096	961476	919380	0	0.0369	0.0911	576	0.679	2	-0.54	0	3250	5	1876	169	154	148	323	100	1	5.65	1
1	1	1	88	p-Ctrl	6859	12835	6647	5976	0	6884	12860	6194	1028828	1925228	896400	0	0.0498	0.181	3386	1.19	2.26	0.457	0	7793	1	1894	167	150	194	330	98	1.11	3.6	1
1	1	1	89	17	2612	8642	6578	6030	0	2638	8668	6292	391802	1296302	904500	0	0.0339	0.136	535	1.54	2.1	1.08	0	4558	1	1913	166	150	162	341	97	1.16	4.64	1.06
1	1	1	90	17	1288	7242	6275	5954	0	1290	7244	6184	198408	1115324	916916	0	0.031	0.0794	762	0.968	1.07	-0.39	0	3812	1	1933	166	154	170	347	97	1.16	3.94	1
1	1	1	91	17	880	6782	6137	5902	0	884	6786	6110	135536	1044444	908908	0	0.0348	0.0553	562	0.386	0.679	-0.92	0	3578	5	1952	166	154	148	326	100	1	5.65	1
1	1	1	92	17	568	6526	6151	5958	0	592	6550	6146	87508	1005040	917532	0	0.0344	0.0464	481	0.999	0.708	0.549	0	3444	5	1971	167	154	148	367	100	1	5.65	1
1	1	1	93	17	333	6253	6151	5920	0	318	6238	6090	51352	963032	911680	0	0.0318	0.0683	632	0.443	1.48	-0.41	0	3265	5	1993	167	154	148	324	100	1	5.65	1
1	1	1	94	18	2848	8766	6351	5918	0	2916	8834	6156	438584	1349956	911372	0	0.0395	0.103	764	1.52	0.921	1	0	4820	1	2011	166	154	179	332	99	1.1	4.62	1.07
1	1	1	95	18	1351	7353	6276	6002	0	1348	7350	6200	208092	1132400	924308	0	0.0361	0.0697	725	0.638	1.01	-0.47	0	3835	1	2030	166	154	162	356	97	1.19	4.58	1
1	1	1	96	18	872	6916	6236	6044	0	892	6936	6204	130772	1037372	906600	0	0.0353	0.0477	634	0.833	0.806	-0.06	0	3620	3	2050	166	150	160	382	93	1.46	8.79	1.03
1	1	1	97	18	546	6610	6230	6064	0	548	6612	6234	84060	1017916	933856	0	0.0343	0.0377	807	0.591	0.539	-0.78	0	3402	5	2070	167	154	148	349	100	1	5.65	1
1	1	1	98	18	324	6438	6338	6114	0	340	6454	6280	49900	991456	941556	0	0.0386	0.0946	713	0.192	2.52	-0.63	0	3327	5	2089	167	154	148	341	100	1	5.65	1
1	1	1	99	p-Ctrl	7279	13347	6756	6068	0	7374	13442	6308	1106390	2028726	922336	0	0.0634	0.2	2916	1.92	2.34	3.07	0	8319	1	2109	166	152	194	384	97	1.15	3.73	1.05
1	1	1	100	19	2249	8327	6525	6078	0	2326	8404	6342	328402	1215790	887388	0	0.0382	0.116	361	1.18	1.75	0.207	0	4324	3	2127	167	146	128	353	91	1.39	8.38	1.07
1	1	1	101	19	1024	7112	6370	6088	0	1100	7188	6318	155638	1081014	925376	0	0.0407	0.0666	469	1.19	0.997	1.04	0	3766	1	2146	166	152	149	385	96	1.19	7.63	1.1
1	1	1	102	19	671	6811	6365	6140	0	744	6884	6354	99358	1008078	908720	0	0.0487	0.0536	735	1.43	0.944	1.6	0	3574	3	2165	167	148	124	422	92	1.49	10.4	1.18
1	1	1	103	19	565	6763	6400	6198	0	542	6740	6406	86978	1041470	954492	0	0.0336	0.043	465	0.368	1.08	-0.78	0	3495	5	2186	168	154	148	370	100	1	5.65	1
1	1	1	104	19	446	6708	6492	6262	0	442	6704	6450	68628	1032976	964348	0	0.0346	0.0523	470	0.931	1.21	-0.29	0	3480	5	2206	168	154	148	373	100	1	5.65	1
1	1	1	105	20	1993	8405	6729	6412	0	2054	8466	6624	302872	1277496	974624	0	0.0387	0.0734	680	1.24	1.62	0.806	0	4367	1	2225	167	152	129	367	97	1.14	5.16	1.05
1	1	1	106	20	839	7299	6743	6460	0	914	7374	6684	129268	1124108	994840	0	0.043	0.0556	672	1.81	1	2.37	0	3813	3	2244	167	154	122	387	95	1.37	11.7	1.26
1	1	1	107	20	637	7233	6808	6596	0	624	7220	6882	98156	1113940	1015784	0	0.0287	0.0467	629	0.921	1.04	-0.49	0	3726	5	2265	168	154	148	354	100	1	5.65	1
1	1	1	108	20	480	7130	6842	6650	0	500	7150	6910	73844	1097944	1024100	0	0.0273	0.0421	428	1.4	1.63	0.274	0	3738	5	2284	169	154	148	326	100	1	5.65	1
1	1	1	109	20	332	6996	6821	6664	0	302	6966	6884	51158	1077414	1026256	0	0.0348	0.0384	659	1.09	1.51	0.696	0	3645	5	2302	168	154	148	329	100	1	5.65	1
1	1	1	110	p-Ctrl	7874	14538	7405	6664	0	7878	14542	6930	1181098	2180698	999600	0	0.0677	0.198	3603	2.36	2.6	5.26	0	9184	1	2323	168	150	201	355	99	1.1	3.91	1.05
1	1	1	111	21	2123	8747	7088	6624	0	2122	8746	6892	318490	1312090	993600	0	0.026	0.114	544	2.41	1.76	5.18	0	4597	1	2341	168	150	160	330	97	1.15	4.65	1.04
1	1	1	112	21	933	7411	6732	6478	0	958	7436	6688	140020	1111720	971700	0	0.0306	0.0517	586	1.36	0.827	1.19	0	3812	3	2360	168	150	141	373	92	1.45	8.83	1.1
1	1	1	113	21	750	7186	6657	6436	0	738	7174	6658	112512	1077912	965400	0	0.0281	0.047	552	1.23	0.561	0.606	0	3689	3	2380	168	150	151	373	93	1.4	8.11	1.05
1	1	1	114	21	452	7074	6768	6622	0	426	7048	6762	69614	1089402	1019788	0	0.03	0.0398	391	0.805	0.597	-0.72	0	3737	5	2399	168	154	148	342	100	1	5.65	1
1	1	1	115	21	332	7040	6903	6708	0	290	6998	6914	51144	1084176	1033032	0	0.0265	0.0477	675	1.61	1.29	2.55	0	3657	5	2419	170	154	148	336	100	1	5.65	1
1	1	1	116	22	3059	9799	7141	6740	0	3060	9800	6950	446630	1430670	984040	0	0.0369	0.092	688	1.53	1.65	1.59	0	5326	1	2438	168	146	171	350	98	1.1	3.95	0.99
1	1	1	117	22	1398	8256	7122	6858	0	1406	8264	7066	204168	1205436	1001268	0	0.0351	0.0637	624	0.72	1.3	-0.79	0	4292	1	2458	168	146	151	347	96	1.19	5.06	1.04
1	1	1	118	22	1020	7982	7186	6962	0	1002	7964	7158	148948	1165400	1016452	0	0.0317	0.043	704	0.753	0.659	-0.6	0	4099	3	2477	168	146	148	366	93	1.33	6.97	1
1	1	1	119	22	521	7625	7261	7104	0	514	7618	7260	80196	1174212	1094016	0	0.0276	0.0332	600	0.389	0.42	-1	0	3927	5	2497	169	154	148	359	100	1	5.65	1
1	1	1	120	22	362	7560	7475	7198	0	372	7570	7352	55714	1164206	1108492	0	0.0287	0.0969	457	0.272	2.49	-1.07	0	3954	5	2518	169	154	148	322	100	1	5.65	1
1	1	1	121	p-Ctrl	10000	17316	8016	7316	0	9622	16938	7550	1520056	2632088	1112032	0	0.0676	0.161	7397	2.21	2.32	4.28	0	11224	1	2536	168	152	198	353	98	1.15	3.59	1.01
1	1	1	122	23	4260	11798	8113	7538	0	4348	11886	7718	630410	1746034	1115624	0	0.0378	0.128	809	1.75	2.69	2.91	0	6555	1	2555	169	148	180	369	98	1.15	4.28	1.03
1	1	1	123	23	2092	9766	7983	7674	0	2172	9846	7848	313784	1464884	1151100	0	0.0411	0.0668	677	0.882	1.77	-0.6	0	5060	1	2575	169	150	126	355	96	1.18	6.09	1.06
1	1	1	124	23	1266	9070	8022	7804	0	1324	9128	7996	187364	1342356	1154992	0	0.0385	0.0425	841	0.802	0.607	-0.54	0	4758	1	2594	169	148	144	384	95	1.24	6.28	1.09
1	1	1	125	23	590	8430	8022	7840	0	614	8454	8004	90844	1298204	1207360	0	0.0232	0.033	575	0.684	0.802	-0.81	0	4352	5	2614	169	154	148	364	100	1	5.65	1
1	1	1	126	23	474	8428	8287	7954	0	458	8412	8096	72956	1297872	1224916	0	0.0253	0.141	506	0.575	3.55	-0.67	0	4345	5	2634	170	154	148	318	100	1	5.65	1
1	1	1	127	24	9207	17193	8832	7986	0	9308	17294	8208	1417872	2647716	1229844	0	0.0644	0.2	4614	2.27	3.32	4.49	0	10950	1	2653	169	154	201	362	98	1.11	3.18	1.02
1	1	1	128	24	3242	11384	8583	8142	0	3286	11428	8384	479884	1684900	1205016	0	0.0429	0.0911	1028	0.942	2.36	-0.37	0	6021	1	2672	169	148	144	345	98	1.1	3.92	1.08
1	1	1	129	24	1762	10002	8535	8240	0	1834	10074	8412	267782	1520262	1252480	0	0.0372	0.052	1352	1.14	1.41	0.0558	0	5237	1	2692	169	152	147	364	97	1.21	5.8	1.07
1	1	1	130	24	922	9116	8414	8194	0	910	9104	8376	136450	1349162	1212712	0	0.021	0.0392	507	0.799	0.721	-0.57	0	4636	3	2711	169	148	157	376	95	1.38	9.17	1.02
1	1	1	131	24	568	8782	8408	8214	0	556	8770	8392	87410	1352366	1264956	0	0.0212	0.0502	679	0.572	2.01	-0.18	0	4507	5	2731	169	154	148	335	100	1	5.65	1
1	1	1	132	p-Ctrl	10900	19174	8796	8274	0	10634	18908	8488	1656864	2914512	1257648	0	0.0753	0.156	7688	2.03	3.19	3.99	0	12763	1	2750	169	152	196	399	98	1.12	3.63	1.03
1	1	2	1	25	6277	13763	8086	7486	0	6514	14000	7728	916428	2009384	1092956	0	0.0813	0.139	3926	1.63	2.74	2.12	0	8259	1	212	184	146	177	356	97	1.15	4.02	0.99
1	1	2	2	25	2614	10322	8105	7708	0	2702	10410	7908	386808	1527592	1140784	0	0.0441	0.0746	706	0.568	1.53	-1.08	0	5386	3	231	184	148	135	316	93	1.32	7.58	1.04
1	1	2	3	25	1840	9410	7913	7570	0	1914	9484	7804	276048	1411548	1135500	0	0.0422	0.0582	671	1.46	1.02	1.06	0	4977	3	250	184	150	144	333	94	1.31	8.37	1.09
1	1	2	4	25	999	8509	7741	7510	0	1022	8532	7694	153910	1310450	1156540	0	0.0381	0.0419	774	0.745	0.865	-0.68	0	4396	3	269	184	154	138	348	91	1.5	8.99	1.1
1	1	2	5	25	715	8279	7801	7564	0	698	8262	7764	110164	1275020	1164856	0	0.0315	0.0461	611	0.767	1.33	-0.37	0	4427	5	289	183	154	148	300	100	1	5.65	1
1	1	2	6	26	6608	14504	8514	7896	0	6856	14752	8174	991218	2175618	1184400	0	0.077	0.123	2894	1.63	2.15	1.64	0	8781	1	307	184	150	181	281	98	1.1	3.75	1.04
1	1	2	7	26	2872	10652	8278	7780	0	2982	10762	8042	430828	1597828	1167000	0	0.0516	0.0968	615	1.13	1.88	1.18	0	5640	1	327	183	150	129	323	96	1.18	5.06	1.04
1	1	2	8	26	1811	9321	7896	7510	0	1792	9302	7780	271666	1398166	1126500	0	0.0354	0.0666	456	1.82	1.33	2.19	0	4799	3	346	184	150	130	349	92	1.4	9.18	1.02
1	1	2	9	26	1021	8383	7558	7362	0	986	8348	7488	157254	1291002	1133748	0	0.0326	0.0449	725	1.49	1.46	2.02	0	4413	5	365	184	154	148	331	100	1	5.65	1
1	1	2	10	26	746	7994	7574	7248	0	724	7972	7448	114948	1231140	1116192	0	0.0324	0.106	945	0.909	2.48	-0.18	0	4154	5	385	184	154	148	303	100	1	5.65	1
1	1	2	11	p-Ctrl	6564	14006	8344	7442	0	6740	14182	7692	958380	2044912	1086532	0	0.06	0.185	2263	1.66	3.02	2.4	0	8394	1	404	184	146	183	277	98	1.11	3.28	1.01
1	1	2	12	27	6076	13512	8232	7436	0	6250	13686	7674	911452	2026852	1115400	0	0.0707	0.154	4246	1.62	2.86	1.42	0	7900	1	423	184	150	173	289	97	1.16	3.89	1.03
1	1	2	13	27	2768	10034	7743	7266	0	2788	10054	7518	415248	1505148	1089900	0	0.0331	0.0889	627	0.833	1.58	-0.4	0	5168	3	442	184	150	122	319	91	1.44	11.5	1.01
1	1	2	14	27	1558	8762	7515	7204	0	1590	8794	7424	233702	1314302	1080600	0	0.0344	0.0619	850	0.953	1.06	-0.37	0	4534	1	461	184	150	153	330	96	1.25	6.08	1.06
1	1	2	15	27	910	8080	7365	7170	0	894	8064	7314	140126	1244306	1104180	0	0.0321	0.041	1053	0.206	0.906	-1.18	0	4172	5	480	184	154	148	304	100	1	5.65	1
1	1	2	16	27	484	7592	7298	7108	0	494	7602	7250	74532	1169164	1094632	0	0.0309	0.0534	604	0.468	1.72	-1.18	0	3957	5	499	183	154	148	310	100	1	5.65	1
1	1	2	17	28	6318	13542	7932	7224	0	6576	13800	7460	947698	2031298	1083600	0	0.0954	0.146	4708	1.92	2.51	2.87	0	8344	1	519	184	150	180	306	98	1.13	4.06	1
1	1	2	18	28	3087	10391	7720	7304	0	3128	10432	7472	456916	1537908	1080992	0	0.0442	0.088	1004	0.695	1.98	-0.75	0	5495	1	538	184	148	123	317	96	1.19	6.8	1.11
1	1	2	19	28	1607	8809	7506	7202	0	1676	8878	7408	237836	1303732	1065896	0	0.0448	0.0604	798	0.849	1.54	-0.52	0	4662	3	557	184	148	142	336	94	1.35	8.39	1.08
1	1	2	20	28	898	8060	7384	7162	0	938	8100	7316	132856	1192832	1059976	0	0.0382	0.0448	527	0.348	0.819	-0.72	0	4163	3	575	184	148	125	340	95	1.29	10.5	1.2
1	1	2	21	28	528	7740	7420	7212	0	498	7710	7376	81342	1191990	1110648	0	0.0305	0.0526	533	0.0651	1.82	-1.25	0	4051	5	596	184	154	148	322	100	1	5.65	1
1	1	2	22	p-Ctrl	6537	13891	8120	7354	0	6494	13848	7524	993558	2111366	1117808	0	0.063	0.167	5031	2.23	3.25	4.34	0	8235	1	615	184	152	190	272	98	1.14	3.79	1.01
1	1	2	23	29	4791	12115	8142	7324	0	4842	12166	7508	737762	1865658	1127896	0	0.047	0.153	667	1.02	2.73	-0.05	0	6772	1	633	184	154	166	273	98	1.13	3.91	1.07
1	1	2	24	29	2247	9467	7590	7220	0	2300	9520	7378	341520	1438960	1097440	0	0.0465	0.0813	681	0.842	1.79	-0.56	0	5035	1	653	184	152	151	304	99	1.11	4.87	1.08
1	1	2	25	29	1113	8251	7393	7138	0	1126	8264	7326	166962	1237662	1070700	0	0.0469	0.0472	1235	0.81	0.905	-0.38	0	4296	1	671	184	150	124	331	94	1.28	10	1.19
1	1	2	26	29	645	7783	7338	7138	0	664	7802	7300	96818	1167518	1070700	0	0.0332	0.041	511	0.532	0.998	-0.97	0	4000	3	690	184	150	116	359	91	1.49	12.1	1.23
1	1	2	27	29	595	7675	7293	7080	0	584	7664	7240	91706	1182026	1090320	0	0.0272	0.059	601	0.439	1.86	-1.26	0	3963	5	711	184	154	148	353	100	1	5.65	1
1	1	2	28	30	4781	11901	7715	7120	0	4898	12018	7320	726686	1808926	1082240	0	0.0815	0.115	3951	0.997	1.96	0.00917	0	6836	1	730	184	152	177	292	98	1.11	4.39	1.07
1	1	2	29	30	1759	8945	7540	7186	0	1840	9026	7362	260378	1323906	1063528	0	0.0528	0.0713	702	0.889	1.58	-0.11	0	4747	1	749	184	148	143	301	96	1.2	6.2	1.08
1	1	2	30	30	1162	8232	7299	7070	0	1168	8238	7214	174356	1234856	1060500	0	0.0359	0.0528	1151	0.68	1.62	-0.57	0	4247	3	769	185	150	142	335	93	1.44	9.82	1.06
1	1	2	31	30	693	7749	7215	7056	0	656	7712	7186	106670	1193294	1086624	0	0.0357	0.034	825	0.892	1.19	-0.51	0	4077	5	788	184	154	148	334	100	1	5.65	1
1	1	2	32	30	462	7572	7338	7110	0	452	7562	7244	71136	1166076	1094940	0	0.0295	0.0794	678	0.792	2.39	-0.1	0	3927	5	808	185	154	148	312	100	1	5.65	1
1	1	2	33	p-Ctrl	5206	12396	7997	7190	0	5302	12492	7394	780882	1859382	1078500	0	0.0706	0.165	3174	1.03	3.16	-0.22	0	7193	1	827	184	150	192	267	97	1.13	3.74	1.01
1	1	2	34	31	3584	10698	7788	7114	0	3608	10722	7326	544730	1626058	1081328	0	0.0565	0.13	1918	1.4	1.83	0.789	0	5851	1	846	185	152	162	262	99	1.1	3.82	1.04
1	1	2	35	31	1492	8408	7260	6916	0	1520	8436	7154	220812	1244380	1023568	0	0.0484	0.075	856	0.781	1.21	-0.47	0	4384	1	865	185	148	142	330	94	1.25	7.16	1.12
1	1	2	36	31	807	7659	7056	6852	0	794	7646	7020	124208	1179416	1055208	0	0.0325	0.0466	1038	0.981	1.02	-0.23	0	4006	5	885	185	154	148	344	100	1	5.65	1
1	1	2	37	31	748	7540	6998	6792	0	722	7514	6966	115138	1161106	1045968	0	0.034	0.0402	1037	1.05	0.452	0.0196	0	3995	5	904	186	154	148	307	100	1	5.65	1
1	1	2	38	31	361	7101	6929	6740	0	386	7126	6924	55538	1093498	1037960	0	0.0341	0.0359	723	0.688	1.31	-0.75	0	3652	5	922	185	154	148	316	100	1	5.65	1
1	1	2	39	32	3386	10142	7346	6756	0	3440	10196	6988	514634	1541546	1026912	0	0.0519	0.124	1419	1.29	2.1	0.485	0	5535	1	943	185	152	165	304	97	1.14	4.48	1.05
1	1	2	40	32	1431	8291	7141	6860	0	1426	8286	7012	220382	1276822	1056440	0	0.0456	0.0627	626	0.91	1.44	-0.73	0	4271	3	962	185	154	140	316	93	1.32	7.73	1
1	1	2	41	32	901	7609	6937	6708	0	858	7566	6930	138794	1171826	1033032	0	0.0285	0.0462	663	1.24	1.05	0.705	0	3967	5	982	185	154	148	321	100	1	5.65	1
1	1	2	42	32	635	7295	6854	6660	0	616	7276	6884	97764	1123404	1025640	0	0.0309	0.0412	555	0.9	0.854	-0.34	0	3802	5	1001	185	154	148	321	100	1	5.65	1
1	1	2	43	32	305	7039	6971	6734	0	276	7010	6944	46996	1084032	1037036	0	0.0317	0.0623	676	0.952	1.81	-0.06	0	3632	5	1020	184	154	148	292	100	1	5.65	1
1	1	2	44	p-Ctrl	4102	11028	7656	6926	0	4092	11018	7128	615354	1654254	1038900	0	0.0366	0.149	932	1.4	2.94	1.12	0	6174	1	1040	185	150	199	277	98	1.11	3.68	1.06
1	1	2	45	33	3608	10382	7442	6774	0	3650	10424	7064	534048	1536600	1002552	0	0.0321	0.128	687	1.5	1.68	1.17	0	5624	1	1058	185	148	162	260	98	1.1	3.81	1.05
1	1	2	46	33	1519	8183	7081	6664	0	1620	8284	6948	230926	1243854	1012928	0	0.0722	0.0841	1445	0.921	0.851	0	0	4403	3	1076	185	152	114	322	93	1.34	11.4	1.27
1	1	2	47	33	928	7568	6859	6640	0	924	7564	6856	142918	1165478	1022560	0	0.0358	0.0478	857	0.896	0.871	-0.37	0	3977	5	1097	185	154	148	355	100	1	5.65	1
1	1	2	48	33	664	7248	6759	6584	0	650	7234	6752	102302	1116238	1013936	0	0.0305	0.0376	607	1.02	0.287	0.283	0	3774	5	1117	185	154	148	328	100	1	5.65	1
1	1	2	49	33	376	6948	6735	6572	0	384	6956	6726	57928	1070016	1012088	0	0.0317	0.0404	668	1.07	1.01	1.29	0	3599	5	1135	184	154	148	301	100	1	5.65	1
1	1	2	50	34	3496	10098	7078	6602	0	3532	10134	6824	538342	1555050	1016708	0	0.0381	0.103	884	1.21	1.8	0.0347	0	5490	1	1155	185	154	166	296	98	1.13	3.99	1.03
1	1	2	51	34	1419	8013	6921	6594	0	1426	8020	6836	215670	1217958	1002288	0	0.0378	0.0708	1315	0.936	1.16	-0.49	0	4182	3	1175	185	152	150	297	94	1.33	6.63	1.06
1	1	2	52	34	883	7447	6777	6564	0	874	7438	6754	134216	1131944	997728	0	0.0277	0.0422	476	0.612	0.355	-0.75	0	3814	3	1194	185	152	136	335	92	1.48	8.57	1.15
1	1	2	53	34	600	7130	6711	6530	0	602	7132	6706	92378	1097998	1005620	0	0.028	0.0369	415	0.467	0.213	-1.25	0	3729	5	1213	185	154	148	335	100	1	5.65	1
1	1	2	54	34	453	7003	6747	6550	0	450	7000	6716	69770	1078470	1008700	0	0.0297	0.0477	543	0.424	0.957	-0.7	0	3675	5	1233	185	154	148	321	100	1	5.65	1
1	1	2	55	p-Ctrl	3189	9871	7216	6682	0	3276	9958	6878	484700	1500364	1015664	0	0.0513	0.119	549	0.725	2.38	-0.99	0	5394	1	1253	185	152	169	296	97	1.14	4.36	1.04
1	1	2	56	35	3251	9893	7133	6642	0	3306	9948	6886	494132	1503716	1009584	0	0.0477	0.101	1101	0.973	1.41	-0.32	0	5341	1	1272	185	152	156	302	97	1.14	3.7	1.02
1	1	2	57	35	1241	7793	6836	6552	0	1268	7820	6770	188688	1184592	995904	0	0.0377	0.0621	782	0.664	1.3	-0.64	0	4046	3	1291	185	152	138	328	93	1.43	8.32	1.06
1	1	2	58	35	813	7259	6654	6446	0	830	7276	6626	125170	1117854	992684	0	0.0292	0.0478	536	0.568	0.702	-0.78	0	3838	5	1311	186	154	148	340	100	1	5.65	1
1	1	2	59	35	510	6916	6569	6406	0	526	6932	6560	78580	1065104	986524	0	0.0289	0.0358	604	0.829	0.482	-0.55	0	3586	5	1331	186	154	148	336	100	1	5.65	1
1	1	2	60	35	292	6690	6580	6398	0	292	6690	6536	45006	1030298	985292	0	0.0328	0.0514	538	0.304	1.57	-0.96	0	3452	5	1351	186	154	148	305	100	1	5.65	1
1	1	2	61	36	3165	9621	6921	6456	0	3162	9618	6652	468432	1423920	955488	0	0.0383	0.103	1109	1.66	1.83	1.88	0	5118	1	1369	186	148	158	300	95	1.19	5.18	1.07
1	1	2	62	36	1424	7850	6726	6426	0	1422	7848	6592	207890	1146086	938196	0	0.0385	0.0684	759	0.807	1.48	-0.63	0	4059	3	1389	186	146	147	335	92	1.32	7.72	1.05
1	1	2	63	36	845	7211	6554	6366	0	820	7186	6526	124998	1067166	942168	0	0.0305	0.0405	806	0.756	0.782	-0.59	0	3693	3	1409	186	148	115	347	93	1.35	12.7	1.19
1	1	2	64	36	547	6883	6489	6336	0	578	6914	6502	84304	1060048	975744	0	0.0313	0.0388	579	0.436	0.531	-0.47	0	3582	5	1427	186	154	148	338	100	1	5.65	1
1	1	2	65	36	314	6608	6475	6294	0	320	6614	6432	48430	1017706	969276	0	0.0351	0.0651	850	0.763	2.06	-0.51	0	3463	5	1448	185	154	148	312	100	1	5.65	1
1	1	2	66	p-Ctrl	3107	9571	7157	6464	0	3166	9630	6672	466114	1435714	969600	0	0.0491	0.151	906	1.06	2.52	-0.08	0	5173	1	1467	186	150	166	259	97	1.13	4.19	1.05
1	1	2	67	37	3498	9942	7013	6444	0	3558	10002	6666	524658	1491258	966600	0	0.0361	0.118	1408	1.6	1.75	2.07	0	5311	1	1484	186	150	154	266	99	1.08	4.73	1.08
1	1	2	68	37	1625	8023	6697	6398	0	1620	8018	6568	240538	1187442	946904	0	0.0389	0.0778	816	1.01	1.51	-0.03	0	4189	3	1503	186	148	154	318	94	1.34	6.92	1.05
1	1	2	69	37	881	7231	6544	6350	0	864	7214	6510	132182	1084682	952500	0	0.0338	0.0509	969	0.821	0.969	-0.51	0	3703	1	1524	186	150	146	357	94	1.25	6.15	1.06
1	1	2	70	37	658	6848	6387	6190	0	702	6892	6406	101388	1054648	953260	0	0.03	0.0405	721	1.41	0.968	2.08	0	3524	5	1543	185	154	148	330	100	1	5.65	1
1	1	2	71	37	386	6528	6322	6142	0	364	6506	6320	59392	1005260	945868	0	0.0357	0.0498	673	0.8	1.44	-0.3	0	3349	5	1562	186	154	148	343	100	1	5.65	1
1	1	2	72	38	3351	9589	6733	6238	0	3378	9616	6490	502716	1438416	935700	0	0.0367	0.104	1017	1.36	1.37	0.618	0	5254	1	1582	186	150	165	296	99	1.1	3.88	1
1	1	2	73	38	1437	7671	6576	6234	0	1458	7692	6468	212690	1135322	922632	0	0.0375	0.0756	989	1.32	1.08	1.05	0	4015	1	1601	186	148	163	292	96	1.25	5.59	1
1	1	2	74	38	1026	7188	6375	6162	0	1030	7192	6342	151834	1063810	911976	0	0.0338	0.0574	753	1.83	1.28	3.32	0	3705	3	1620	186	148	153	323	93	1.46	6.72	1
1	1	2	75	38	538	6642	6262	6104	0	548	6652	6230	82856	1022872	940016	0	0.0382	0.0417	592	1.09	0.657	1.36	0	3508	5	1641	186	154	148	340	100	1	5.65	1
1	1	2	76	38	409	6553	6322	6144	0	434	6578	6298	63028	1009204	946176	0	0.0363	0.0539	674	0.96	1.47	0.0108	0	3428	5	1660	186	154	148	319	100	1	5.65	1
1	1	2	77	p-Ctrl	2799	8995	6761	6196	0	2802	8998	6414	414244	1331252	917008	0	0.0415	0.141	1132	1.52	2.26	1.21	0	4779	1	1680	186	148	156	288	98	1.11	3.66	1
1	1	2	78	39	2950	9158	6701	6208	0	3030	9238	6464	436532	1355316	918784	0	0.0506	0.102	788	1.49	1.52	1.17	0	4960	1	1699	186	148	146	298	96	1.18	5.55	1.04
1	1	2	79	39	1201	7403	6499	6202	0	1204	7406	6412	184916	1140024	955108	0	0.0366	0.0679	730	1.15	1.4	0.327	0	3834	1	1718	186	154	140	353	94	1.3	8.46	1.03
1	1	2	80	39	728	6868	6315	6140	0	754	6894	6306	112142	1057702	945560	0	0.0359	0.0475	630	0.335	0.995	-0.73	0	3658	5	1738	187	154	148	325	100	1	5.65	1
1	1	2	81	39	529	6509	6180	5980	0	544	6524	6182	81510	1002430	920920	0	0.0396	0.0431	858	0.385	0.444	-0.76	0	3392	5	1756	188	154	148	351	100	1	5.65	1
1	1	2	82	39	331	6375	6270	6044	0	350	6394	6212	51038	981814	930776	0	0.0337	0.0702	586	0.955	1.38	0.781	0	3293	5	1779	186	154	148	335	100	1	5.65	1
1	1	2	83	40	3083	9231	6594	6148	0	3190	9338	6362	456328	1366232	909904	0	0.0488	0.106	899	1.38	1.65	0.853	0	5077	1	1797	187	148	173	273	98	1.12	3.88	1.01
1	1	2	84	40	1291	7329	6341	6038	0	1310	7348	6264	191112	1084736	893624	0	0.0321	0.0675	523	1.13	0.727	0.0159	0	3829	1	1816	187	148	163	312	96	1.21	4.16	1.04
1	1	2	85	40	838	6862	6217	6024	0	820	6844	6186	129074	1056770	927696	0	0.0343	0.046	746	0.9	0.581	-0.12	0	3626	5	1836	187	154	148	321	100	1	5.65	1
1	1	2	86	40	517	6513	6185	5996	0	514	6510	6168	79574	1002958	923384	0	0.0339	0.0431	690	1.02	0.614	0.667	0	3345	5	1855	187	154	148	338	100	1	5.65	1
1	1	2	87	40	281	6357	6277	6076	0	284	6360	6242	43230	978934	935704	0	0.0333	0.0536	442	0.619	1.15	-0.28	0	3278	5	1876	188	154	148	306	100	1	5.65	1
1	1	2	88	p-Ctrl	2838	9066	6789	6228	0	2822	9050	6414	414374	1323662	909288	0	0.0406	0.138	912	1.14	2.3	0.0589	0	4869	1	1894	187	146	172	264	97	1.12	4.57	1.03
1	1	2	89	41	2083	8297	6627	6214	0	2144	8358	6382	316634	1261162	944528	0	0.0424	0.0948	1287	0.794	1.66	-0.49	0	4320	1	1913	185	152	130	301	97	1.15	5.5	1.04
1	1	2	90	41	1088	7214	6393	6126	0	1094	7220	6306	165356	1096508	931152	0	0.0283	0.0643	747	0.977	0.917	-0.14	0	3717	3	1932	185	152	154	339	93	1.39	7.24	1.05
1	1	2	91	41	678	6744	6253	6066	0	674	6740	6242	104484	1038648	934164	0	0.0349	0.0423	693	0.725	0.53	-0.37	0	3527	5	1952	185	154	148	324	100	1	5.65	1
1	1	2	92	41	389	6459	6237	6070	0	368	6438	6236	59916	994696	934780	0	0.0355	0.0383	687	0.699	0.4	-0.4	0	3304	5	1971	187	154	148	348	100	1	5.65	1
1	1	2	93	41	372	6478	6285	6106	0	384	6490	6274	57314	997638	940324	0	0.0327	0.0496	619	0.535	1.28	-0.51	0	3346	5	1992	186	154	148	340	100	1	5.65	1
1	1	2	94	42	2013	8265	6593	6252	0	2030	8282	6438	293928	1206720	912792	0	0.0392	0.0794	527	0.967	1.4	-0.32	0	4350	1	2011	186	146	136	331	98	1.12	6.69	1.14
1	1	2	95	42	934	7154	6429	6220	0	944	7164	6392	143880	1101760	957880	0	0.0287	0.0489	797	0.996	0.917	-0.34	0	3725	5	2031	186	154	148	325	100	1	5.65	1
1	1	2	96	42	716	6940	6393	6224	0	726	6950	6376	110330	1068826	958496	0	0.03	0.0406	964	0.566	0.574	-1.03	0	3641	5	2050	186	154	148	334	100	1	5.65	1
1	1	2	97	42	447	6677	6399	6230	0	438	6668	6382	68792	1028212	959420	0	0.036	0.0404	745	0.229	0.958	-0.95	0	3433	5	2070	187	154	148	349	100	1	5.65	1
1	1	2	98	42	272	6592	6493	6320	0	266	6586	6456	41862	1015142	973280	0	0.0354	0.0472	707	0.561	1.29	-0.91	0	3397	5	2090	188	154	148	308	100	1	5.65	1
1	1	2	99	p-Ctrl	2954	9390	6989	6436	0	2984	9420	6656	437206	1389734	952528	0	0.0407	0.137	778	1.05	2.45	-0.22	0	5056	1	2108	186	148	170	289	98	1.11	3.6	1.06
1	1	2	100	43	2442	8868	6867	6426	0	2488	8914	6682	371194	1347946	976752	0	0.0328	0.0932	434	0.945	1.21	0.492	0	4590	1	2127	186	152	118	322	96	1.2	7.44	1.07
1	1	2	101	43	995	7393	6685	6398	0	1032	7430	6612	149202	1108902	959700	0	0.0395	0.0644	489	0.925	0.828	-0.15	0	3836	3	2146	186	150	117	368	91	1.48	13.1	1.21
1	1	2	102	43	711	7133	6608	6422	0	726	7148	6614	109532	1098520	988988	0	0.0259	0.0465	528	0.723	0.428	-0.5	0	3690	5	2166	187	154	148	340	100	1	5.65	1
1	1	2	103	43	423	6869	6657	6446	0	434	6880	6656	65110	1057794	992684	0	0.0372	0.0429	444	0.558	0.504	-0.2	0	3564	5	2184	187	154	148	327	100	1	5.65	1
1	1	2	104	43	473	6957	6689	6484	0	474	6958	6690	72808	1071344	998536	0	0.0321	0.0394	509	0.881	0.71	-0.09	0	3633	5	2204	189	154	148	340	100	1	5.65	1
1	1	2	105	44	2880	9434	7000	6554	0	2958	9512	6820	443538	1452854	1009316	0	0.046	0.0936	753	1.3	1.24	0.371	0	5062	1	2225	187	154	157	341	98	1.1	3.4	1.01
1	1	2	106	44	1145	7855	7046	6710	0	1250	7960	6988	174062	1193982	1019920	0	0.0523	0.0661	690	1.57	1.13	2.97	0	4151	3	2243	187	152	117	321	94	1.28	11.2	1.22
1	1	2	107	44	680	7586	7089	6906	0	748	7654	7090	104746	1168270	1063524	0	0.0417	0.0476	878	1.41	1.28	1.52	0	3940	3	2263	187	154	120	366	92	1.44	11.8	1.17
1	1	2	108	44	482	7416	7079	6934	0	494	7428	7106	74230	1142066	1067836	0	0.0286	0.0345	510	1.25	1.25	0.535	0	3829	5	2284	188	154	148	339	100	1	5.65	1
1	1	2	109	44	364	7298	7096	6934	0	334	7268	7062	56002	1123838	1067836	0	0.0289	0.0429	746	0.655	1.75	-0.61	0	3785	5	2303	188	154	148	326	100	1	5.65	1
1	1	2	110	p-Ctrl	3368	10340	7523	6972	0	3426	10398	7204	511896	1571640	1059744	0	0.0382	0.109	1213	1.36	1.92	0.85	0	5549	1	2322	187	152	163	288	97	1.13	4.53	1.02
1	1	2	111	45	2287	9167	7341	6880	0	2326	9206	7130	347634	1393394	1045760	0	0.0286	0.102	1018	2.1	1.44	3.22	0	4818	1	2341	187	152	156	295	97	1.25	4.97	1.05
1	1	2	112	45	1131	7815	6954	6684	0	1180	7864	6932	167420	1156652	989232	0	0.0356	0.0523	782	1.38	1.03	1.06	0	4023	3	2360	187	148	138	365	92	1.45	10.4	1.1
1	1	2	113	45	779	7489	6904	6710	0	764	7474	6920	119952	1153292	1033340	0	0.0341	0.0407	753	0.812	0.901	-0.17	0	3888	5	2380	188	154	148	337	100	1	5.65	1
1	1	2	114	45	509	7247	6918	6738	0	488	7226	6930	78396	1116048	1037652	0	0.0276	0.0352	729	1.08	0.933	0.721	0	3762	5	2399	187	154	148	356	100	1	5.65	1
1	1	2	115	45	237	7105	7042	6868	0	230	7098	6996	36436	1094108	1057672	0	0.0264	0.0444	372	0.443	1.39	-0.77	0	3633	5	2420	189	154	148	296	100	1	5.65	1
1	1	2	116	46	3042	10042	7418	7000	0	3114	10114	7170	462380	1526380	1064000	0	0.0482	0.091	913	1.45	1.81	1.59	0	5423	1	2438	187	152	153	286	98	1.12	4.55	1.03
1	1	2	117	46	1309	8391	7360	7082	0	1348	8430	7256	198950	1275414	1076464	0	0.0385	0.0654	929	1.18	1.49	1.26	0	4401	3	2457	187	152	155	307	95	1.32	6.74	1
1	1	2	118	46	888	8074	7398	7186	0	906	8092	7360	131430	1194958	1063528	0	0.0387	0.0441	958	0.767	0.93	-0.7	0	4217	3	2477	188	148	136	312	93	1.43	9.26	1.1
1	1	2	119	46	406	7724	7487	7318	0	420	7738	7476	62568	1189540	1126972	0	0.0289	0.0346	475	0.0654	0.596	-1.18	0	4000	5	2495	188	154	148	324	100	1	5.65	1
1	1	2	120	46	394	7818	7603	7424	0	396	7820	7544	60714	1204010	1143296	0	0.0278	0.0519	894	1.07	1.83	0.516	0	4018	5	2517	188	154	148	337	100	1	5.65	1
1	1	2	121	p-Ctrl	4222	11846	8279	7624	0	4254	11878	7830	633286	1776886	1143600	0	0.0389	0.127	1901	1.1	2.72	0.00892	0	6554	1	2536	188	150	175	296	98	1.11	3.85	1
1	1	2	122	47	2803	10541	8190	7738	0	2858	10596	7914	426014	1602190	1176176	0	0.0282	0.0855	640	0.884	1.84	-0.54	0	5458	1	2555	188	152	134	302	99	1.1	5.74	1.08
1	1	2	123	47	1450	9094	7898	7644	0	1470	9114	7850	217530	1364130	1146600	0	0.0301	0.072	645	0.57	2.04	-0.49	0	4685	1	2574	188	150	134	363	95	1.22	6.6	1.09
1	1	2	124	47	908	8704	8016	7796	0	898	8694	8002	139774	1340358	1200584	0	0.0274	0.0484	595	0.474	1.31	-0.78	0	4459	3	2593	188	154	126	356	93	1.37	8.99	1.17
1	1	2	125	47	509	8433	8093	7924	0	502	8426	8092	78354	1298650	1220296	0	0.0264	0.029	756	0.448	0.45	-0.56	0	4314	5	2614	188	154	148	339	100	1	5.65	1
1	1	2	126	47	459	8465	8194	8006	0	460	8466	8150	70748	1303672	1232924	0	0.0248	0.039	611	0.424	1.25	-0.95	0	4420	5	2633	189	154	148	315	100	1	5.65	1
1	1	2	127	48	4133	12303	8807	8170	0	4284	12454	8392	620014	1845514	1225500	0	0.0626	0.124	1399	1.12	2.39	0.18	0	6885	1	2653	188	150	174	297	99	1.08	3.6	1.06
1	1	2	128	48	1765	10031	8618	8266	0	1898	10164	8492	261198	1484566	1223368	0	0.046	0.0586	761	0.601	1.19	-1.08	0	5307	1	2672	188	148	140	319	98	1.19	6.62	1.04
1	1	2	129	48	1021	9299	8523	8278	0	1030	9308	8448	155228	1413484	1258256	0	0.0255	0.0426	670	0.815	0.95	-0.45	0	4750	3	2691	188	152	123	361	92	1.4	10.3	1.14
1	1	2	130	48	715	8979	8437	8264	0	734	8998	8436	110112	1382768	1272656	0	0.0212	0.0288	747	0.672	0.433	-0.42	0	4648	5	2712	188	154	148	351	100	1	5.65	1
1	1	2	131	48	451	8727	8537	8276	0	450	8726	8470	69424	1343928	1274504	0	0.0232	0.0657	414	0.897	2.28	0.215	0	4471	5	2732	189	154	148	310	100	1	5.65	1
1	1	2	132	p-Ctrl	4796	13108	8881	8312	0	4892	13204	8520	719444	1966244	1246800	0	0.0512	0.116	1046	1.55	2.75	1.24	0	7419	1	2751	188	150	186	323	99	1.1	3.19	1.02
1	1	3	1	49	3528	11048	7919	7520	0	3668	11188	7722	543366	1701446	1158080	0	0.0607	0.0747	1175	0.891	1.65	-0.58	0	5966	1	212	203	154	134	333	99	1.1	4.53	1.08
1	1	3	2	49	1867	9501	7923	7634	0	1904	9538	7844	283824	1444192	1160368	0	0.0318	0.0566	535	0.931	1.06	-0.74	0	4897	3	231	203	152	143	331	92	1.4	8.27	1.05
1	1	3	3	49	1286	8784	7763	7498	0	1318	8816	7724	195468	1335164	1139696	0	0.0334	0.0477	765	0.778	0.982	-0.64	0	4542	3	250	203	152	142	336	92	1.41	7.79	1
1	1	3	4	49	805	8247	7622	7442	0	786	8228	7610	124016	1270084	1146068	0	0.0253	0.0337	781	1.49	0.464	1.88	0	4261	5	270	203	154	148	314	100	1	5.65	1
1	1	3	5	49	590	8048	7694	7458	0	566	8024	7660	90786	1239318	1148532	0	0.029	0.047	793	0.727	1.21	-0.45	0	4157	5	289	203	154	148	305	100	1	5.65	1
1	1	3	6	50	5818	13512	8233	7694	0	6086	13780	7930	861072	1999784	1138712	0	0.0712	0.107	3489	1.92	2.17	3.37	0	8013	1	307	203	148	170	282	97	1.14	4.63	1
1	1	3	7	50	2518	10156	8074	7638	0	2572	10210	7872	382794	1543770	1160976	0	0.0386	0.0891	735	1.33	1.75	0.616	0	5372	1	326	203	152	151	318	95	1.24	5.94	1.02
1	1	3	8	50	1713	9169	7757	7456	0	1768	9224	7684	253496	1356984	1103488	0	0.029	0.0563	774	0.894	1.1	0.131	0	4735	1	346	203	148	138	329	94	1.29	8.28	1.1
1	1	3	9	50	1047	8403	7533	7356	0	1002	8358	7490	157082	1260482	1103400	0	0.0311	0.0353	737	1.1	0.737	0.525	0	4345	3	365	203	150	129	339	91	1.39	8.42	1.05
1	1	3	10	50	558	7828	7480	7270	0	582	7852	7452	85938	1205518	1119580	0	0.028	0.0476	537	1.31	1.56	1.34	0	4090	5	384	203	154	148	321	100	1	5.65	1
1	1	3	11	p-Ctrl	2774	10152	7810	7378	0	2842	10220	7570	427258	1563470	1136212	0	0.0496	0.0979	758	0.393	2.1	-0.77	0	5347	1	403	203	154	122	309	98	1.11	5.67	1.04
1	1	3	12	51	6460	13890	8140	7430	0	6668	14098	7598	981966	2111326	1129360	0	0.0723	0.143	3685	1.83	2.88	2.39	0	8258	1	423	203	152	178	324	98	1.09	3.51	1
1	1	3	13	51	2783	10155	7755	7372	0	2796	10168	7530	411872	1502928	1091056	0	0.0523	0.08	1895	0.869	1.65	-0.6	0	5315	1	442	203	148	128	334	94	1.24	6.78	1.03
1	1	3	14	51	1669	8887	7508	7218	0	1680	8898	7456	253756	1350892	1097136	0	0.0336	0.0526	786	0.631	0.654	-0.75	0	4618	1	461	203	152	153	313	95	1.26	5.56	1.03
1	1	3	15	51	927	8057	7324	7130	0	916	8046	7312	142694	1240714	1098020	0	0.0364	0.0444	869	0.577	0.878	-1.09	0	4144	3	480	203	154	137	335	92	1.44	8.42	1.07
1	1	3	16	51	596	7714	7336	7118	0	582	7700	7244	91774	1187946	1096172	0	0.0283	0.0801	703	0.324	2.36	-1.32	0	3993	5	500	204	154	148	323	100	1	5.65	1
1	1	3	17	52	6466	13700	7937	7234	0	6576	13810	7462	969868	2054968	1085100	0	0.0833	0.141	3283	1.58	2.57	1.51	0	8214	1	519	203	150	182	279	98	1.12	3.74	1.02
1	1	3	18	52	2557	9861	7755	7304	0	2542	9846	7490	388634	1498842	1110208	0	0.04	0.0942	891	0.941	1.87	-0.29	0	5227	1	538	203	152	154	314	98	1.16	4.89	1.08
1	1	3	19	52	1801	8989	7522	7188	0	1814	9002	7366	270076	1348276	1078200	0	0.0286	0.0711	764	1.01	1.58	-0.34	0	4633	1	557	203	150	133	303	97	1.21	7.1	1.17
1	1	3	20	52	1005	8143	7352	7138	0	1044	8182	7286	154728	1253980	1099252	0	0.0385	0.0469	587	-0.07	1.06	-0.89	0	4219	3	575	203	154	129	334	93	1.38	11	1.12
1	1	3	21	52	666	7840	7355	7174	0	672	7846	7320	102566	1207362	1104796	0	0.0308	0.0445	729	0.076	1.36	-1.2	0	4072	5	596	203	154	148	328	100	1	5.65	1
1	1	3	22	p-Ctrl	2663	9927	7753	7264	0	2668	9932	7426	404768	1508896	1104128	0	0.0507	0.111	2061	1.25	2.36	0.463	0	5192	1	615	203	152	146	290	97	1.18	5.85	1.09
1	1	3	23	53	4515	11729	7804	7214	0	4548	11762	7404	668280	1735952	1067672	0	0.0499	0.116	1957	1.81	2.32	2.74	0	6468	1	633	203	148	158	295	98	1.13	4.92	1.05
1	1	3	24	53	1978	9096	7554	7118	0	1988	9106	7312	292724	1346188	1053464	0	0.0348	0.0923	1084	0.912	1.71	-0.39	0	4715	1	652	203	148	150	309	96	1.23	7.37	0.93
1	1	3	25	53	1054	8104	7294	7050	0	1086	8136	7202	160256	1231856	1071600	0	0.0464	0.0533	773	0.749	1.3	-0.53	0	4225	1	671	203	152	123	331	95	1.29	8.19	1.15
1	1	3	26	53	692	7742	7228	7050	0	678	7728	7204	106534	1192234	1085700	0	0.0315	0.0388	666	0.987	0.858	-0.05	0	4008	5	691	203	154	148	335	100	1	5.65	1
1	1	3	27	53	540	7578	7213	7038	0	516	7554	7176	83204	1167056	1083852	0	0.0261	0.0456	393	0.508	1.52	-0.76	0	3941	5	710	205	154	148	298	100	1	5.65	1
1	1	3	28	54	3980	11042	7630	7062	0	4072	11134	7266	589106	1634282	1045176	0	0.0647	0.113	2147	1.34	2	0.939	0	6162	1	730	204	148	164	304	97	1.15	4.02	1.07
1	1	3	29	54	1583	8697	7420	7114	0	1600	8714	7288	231158	1269802	1038644	0	0.0335	0.0617	478	0.909	1.39	-0.57	0	4503	1	749	204	146	140	319	96	1.27	7.98	1.05
1	1	3	30	54	953	8029	7257	7076	0	964	8040	7232	141108	1188356	1047248	0	0.0305	0.0414	756	1.18	0.616	0.419	0	4104	1	769	204	148	147	321	96	1.21	6.57	1
1	1	3	31	54	552	7508	7147	6956	0	546	7502	7158	84934	1156158	1071224	0	0.0238	0.0372	540	0.658	0.883	-0.82	0	3849	5	787	203	154	148	327	100	1	5.65	1
1	1	3	32	54	399	7385	7144	6986	0	410	7396	7158	61378	1137222	1075844	0	0.0293	0.033	557	0.757	0.464	-0.16	0	3805	5	806	204	154	148	320	100	1	5.65	1
1	1	3	33	p-Ctrl	2288	9354	7514	7066	0	2282	9348	7260	333994	1365630	1031636	0	0.0348	0.103	1612	1.02	1.84	-0.27	0	4796	1	827	204	146	134	302	94	1.28	6.67	1.03
1	1	3	34	55	4185	11221	7638	7036	0	4314	11350	7232	619312	1660640	1041328	0	0.0597	0.121	1670	1.81	2.26	1.98	0	6267	1	846	205	148	171	290	99	1.1	3.54	1.07
1	1	3	35	55	1738	8686	7291	6948	0	1776	8724	7174	260756	1302956	1042200	0	0.0422	0.07	612	0.684	1.14	-0.81	0	4511	1	865	205	150	143	314	95	1.27	6.32	1.08
1	1	3	36	55	944	7826	7090	6882	0	924	7806	7052	145412	1205240	1059828	0	0.0306	0.0443	934	0.246	0.615	-1.28	0	4070	5	884	205	154	148	335	100	1	5.65	1
1	1	3	37	55	645	7453	6999	6808	0	646	7454	6974	99394	1147826	1048432	0	0.0272	0.0374	475	0.99	0.529	0.347	0	3853	5	903	204	154	148	331	100	1	5.65	1
1	1	3	38	55	440	7204	6989	6764	0	434	7198	6942	67720	1109376	1041656	0	0.032	0.0592	554	0.424	1.81	0.0219	0	3670	5	924	205	154	148	344	100	1	5.65	1
1	1	3	39	56	3667	10413	7333	6746	0	3782	10528	6994	542738	1541146	998408	0	0.0548	0.116	2294	1.57	1.68	1.36	0	5793	1	943	205	148	173	284	98	1.12	4.02	1.01
1	1	3	40	56	1490	8312	7141	6822	0	1488	8310	6990	223450	1246750	1023300	0	0.0471	0.0715	1001	0.343	1.68	-1.12	0	4386	3	961	205	150	150	300	93	1.4	7.16	1.05
1	1	3	41	56	770	7580	7035	6810	0	804	7614	6984	117008	1152128	1035120	0	0.0371	0.049	677	0.574	0.917	-0.99	0	3902	3	981	205	152	147	336	93	1.42	8.3	1.12
1	1	3	42	56	615	7341	6902	6726	0	596	7322	6912	94678	1130482	1035804	0	0.0325	0.0382	771	1.5	0.865	2.4	0	3799	5	1001	205	154	148	350	100	1	5.65	1
1	1	3	43	56	489	7247	6981	6758	0	500	7258	6956	75380	1116112	1040732	0	0.0325	0.0522	553	0.67	1.3	-0.38	0	3819	5	1021	206	154	148	311	100	1	5.65	1
1	1	3	44	p-Ctrl	1990	8884	7306	6894	0	1994	8888	7048	298484	1332584	1034100	0	0.0343	0.103	787	0.911	2.08	0.307	0	4548	1	1040	205	150	123	278	97	1.17	6.88	1.05
1	1	3	45	57	2986	9764	7311	6778	0	3050	9828	7040	447928	1464628	1016700	0	0.0552	0.106	1268	1.33	1.65	0.518	0	5236	1	1058	204	150	152	281	98	1.14	4.28	1.06
1	1	3	46	57	1104	7824	7038	6720	0	1186	7906	6960	169960	1204840	1034880	0	0.0536	0.0665	676	0.993	0.969	0.0261	0	4122	3	1076	204	154	114	322	91	1.49	17	1.27
1	1	3	47	57	784	7446	6852	6662	0	788	7450	6846	120678	1146626	1025948	0	0.0312	0.0432	614	0.773	0.711	-0.06	0	3856	5	1097	204	154	148	340	100	1	5.65	1
1	1	3	48	57	552	7120	6750	6568	0	570	7138	6744	85020	1096492	1011472	0	0.0335	0.0396	513	0.468	0.398	-0.92	0	3744	5	1116	204	154	148	342	100	1	5.65	1
1	1	3	49	57	376	6948	6754	6572	0	368	6940	6748	57960	1070048	1012088	0	0.0324	0.0437	634	0.346	0.839	-0.7	0	3639	5	1136	204	154	148	350	100	1	5.65	1
1	1	3	50	58	3007	9685	7136	6678	0	3046	9724	6866	444996	1433340	988344	0	0.0365	0.102	848	1.51	1.74	1.19	0	5181	1	1155	205	148	162	303	96	1.16	5.01	1.05
1	1	3	51	58	1399	8039	6937	6640	0	1372	8012	6838	215438	1237998	1022560	0	0.0311	0.0711	607	1.29	1.49	0.805	0	4169	3	1174	204	154	152	308	95	1.43	8.96	1.02
1	1	3	52	58	808	7382	6754	6574	0	836	7410	6748	124470	1136866	1012396	0	0.0253	0.0396	661	1.31	0.244	1.61	0	3858	5	1194	204	154	148	339	100	1	5.65	1
1	1	3	53	58	629	7181	6709	6552	0	626	7178	6706	96798	1105806	1009008	0	0.0312	0.0342	652	0.53	0.589	-0.98	0	3709	5	1215	205	154	148	337	100	1	5.65	1
1	1	3	54	58	375	6937	6743	6562	0	366	6928	6722	57706	1068254	1010548	0	0.0337	0.0368	612	0.303	0.312	-1.04	0	3533	5	1233	204	154	148	317	100	1	5.65	1
1	1	3	55	p-Ctrl	1744	8396	6983	6652	0	1738	8390	6808	261538	1259338	997800	0	0.0351	0.0783	738	0.666	1.63	-0.4	0	4390	1	1252	204	150	150	316	97	1.24	5.94	1.11
1	1	3	56	59	2740	9342	7013	6602	0	2770	9372	6798	410942	1401242	990300	0	0.0438	0.0912	834	1.39	1.59	1.15	0	4872	1	1272	204	150	140	324	99	1.09	4.13	1.04
1	1	3	57	59	1143	7663	6786	6520	0	1118	7638	6730	171378	1149378	978000	0	0.0327	0.0566	500	0.717	1.01	-0.37	0	3939	3	1291	204	150	131	353	95	1.32	8.18	1.1
1	1	3	58	59	788	7256	6640	6468	0	800	7268	6640	121314	1117386	996072	0	0.033	0.0362	688	0.577	0.213	-0.78	0	3809	5	1311	204	154	148	321	100	1	5.65	1
1	1	3	59	59	505	6959	6609	6454	0	516	6970	6606	77786	1071702	993916	0	0.0303	0.0361	492	0.747	0.781	-0.39	0	3616	5	1330	205	154	148	320	100	1	5.65	1
1	1	3	60	59	264	6696	6612	6432	0	252	6684	6588	40686	1031214	990528	0	0.0327	0.0436	536	0.129	1.04	-0.84	0	3426	5	1349	205	154	148	320	100	1	5.65	1
1	1	3	61	60	3091	9587	6922	6496	0	3096	9592	6690	476042	1476426	1000384	0	0.028	0.0889	1239	1.41	1.42	0.935	0	5090	1	1369	205	154	158	316	99	1.1	3.07	1.04
1	1	3	62	60	1362	7826	6749	6464	0	1328	7792	6630	201596	1158268	956672	0	0.0329	0.0652	1059	1.26	1.36	0.489	0	4016	3	1388	205	148	154	305	95	1.34	6.14	1
1	1	3	63	60	877	7277	6599	6400	0	908	7308	6556	133362	1106162	972800	0	0.034	0.047	447	0.746	0.991	-0.7	0	3761	3	1408	205	152	140	330	92	1.43	10.4	1
1	1	3	64	60	592	6944	6527	6352	0	600	6952	6524	91210	1069418	978208	0	0.0269	0.0384	511	0.332	0.583	-0.78	0	3602	5	1427	204	154	148	330	100	1	5.65	1
1	1	3	65	60	410	6730	6480	6320	0	396	6716	6488	63154	1036434	973280	0	0.0355	0.0352	812	0.31	1.03	-0.98	0	3450	5	1447	205	154	148	346	100	1	5.65	1
1	1	3	66	p-Ctrl	1548	8002	6783	6454	0	1524	7978	6620	235252	1216260	981008	0	0.032	0.0747	1044	1.39	1.46	0.893	0	4180	1	1466	205	152	160	285	97	1.17	5.17	1.05
1	1	3	67	61	2263	8697	6887	6434	0	2324	8758	6654	348518	1339354	990836	0	0.0353	0.0956	693	1.32	1.37	1.18	0	4596	1	1484	205	154	161	282	98	1.13	4.42	1.03
1	1	3	68	61	1135	7517	6657	6382	0	1112	7494	6546	167928	1112464	944536	0	0.0287	0.068	457	1.13	1.28	0.193	0	3876	3	1503	205	148	152	319	94	1.39	7.6	1
1	1	3	69	61	699	7029	6512	6330	0	720	7050	6482	107714	1082534	974820	0	0.0325	0.0445	342	0.331	0.813	-1.11	0	3685	5	1523	206	154	148	323	100	1	5.65	1
1	1	3	70	61	426	6678	6419	6252	0	416	6668	6416	65586	1028394	962808	0	0.0356	0.0375	669	0.505	1.02	-0.59	0	3466	5	1543	207	154	148	322	100	1	5.65	1
1	1	3	71	61	322	6540	6422	6218	0	290	6508	6424	49626	1007198	957572	0	0.0334	0.0465	593	1.24	1.27	1.33	0	3482	5	1562	206	154	148	344	100	1	5.65	1
1	1	3	72	62	2791	9051	6707	6260	0	2894	9154	6490	424218	1375738	951520	0	0.0493	0.0954	977	1.12	1.22	0.239	0	4841	1	1582	205	152	153	317	97	1.13	4.55	1
1	1	3	73	62	1232	7532	6580	6300	0	1204	7504	6490	187334	1144934	957600	0	0.032	0.0653	796	1.19	0.871	0.824	0	3879	3	1601	205	152	153	294	95	1.31	7.02	1
1	1	3	74	62	789	7027	6465	6238	0	754	6992	6440	119868	1068044	948176	0	0.0348	0.0504	653	1.45	1.44	1.3	0	3628	3	1621	205	152	150	326	93	1.36	10.2	1.02
1	1	3	75	62	445	6617	6354	6172	0	470	6642	6380	68522	1019010	950488	0	0.0375	0.0396	710	0.489	0.799	-0.81	0	3430	5	1641	206	154	148	332	100	1	5.65	1
1	1	3	76	62	314	6520	6423	6206	0	250	6456	6418	48432	1004156	955724	0	0.0393	0.0472	661	1.27	0.763	1.7	0	3438	5	1660	205	154	148	318	100	1	5.65	1
1	1	3	77	p-Ctrl	1472	7762	6594	6290	0	1472	7762	6452	223778	1179858	956080	0	0.0313	0.0739	592	0.934	1.72	-0.18	0	4027	1	1679	205	152	164	305	96	1.24	4.71	1.02
1	1	3	78	63	2564	8882	6700	6318	0	2652	8970	6472	379532	1314596	935064	0	0.0443	0.0906	637	1.47	1.86	1.48	0	4739	1	1699	206	148	151	318	97	1.15	4.11	1.03
1	1	3	79	63	1159	7391	6500	6232	0	1186	7418	6414	173802	1108602	934800	0	0.0299	0.0587	437	1.07	1.45	0.439	0	3798	3	1718	206	150	135	339	93	1.37	9.03	1.07
1	1	3	80	63	763	6909	6325	6146	0	784	6930	6330	117448	1063932	946484	0	0.0363	0.0447	801	0.673	0.803	-0.32	0	3546	5	1738	206	154	148	328	100	1	5.65	1
1	1	3	81	63	492	6578	6253	6086	0	478	6564	6246	75802	1013046	937244	0	0.0432	0.0392	1301	0.844	0.477	-0.7	0	3420	5	1757	208	154	148	339	100	1	5.65	1
1	1	3	82	63	383	6491	6309	6108	0	362	6470	6302	58936	999568	940632	0	0.0481	0.0498	1394	1.1	0.869	-0.12	0	3498	5	1777	208	154	148	327	100	1	5.65	1
1	1	3	83	64	2472	8716	6606	6244	0	2504	8748	6420	375672	1324760	949088	0	0.0373	0.0825	1257	1.11	1.54	0	0	4679	1	1796	206	152	157	288	98	1.13	4.47	1.01
1	1	3	84	64	962	7120	6411	6158	0	984	7142	6354	142302	1053686	911384	0	0.0334	0.0653	360	0.718	1.07	-0.98	0	3689	3	1816	206	148	147	312	92	1.43	7.98	1.15
1	1	3	85	64	582	6690	6292	6108	0	572	6680	6304	89630	1030262	940632	0	0.0353	0.04	744	0.278	0.425	-1.17	0	3441	5	1836	206	154	148	335	100	1	5.65	1
1	1	3	86	64	416	6534	6308	6118	0	422	6540	6310	64058	1006230	942172	0	0.0343	0.0402	446	0.607	0.505	0.765	0	3362	5	1855	206	154	148	347	100	1	5.65	1
1	1	3	87	64	237	6405	6338	6168	0	252	6420	6332	36470	986342	949872	0	0.032	0.0408	673	0.458	0.721	-1.08	0	3330	5	1876	207	154	148	288	100	1	5.65	1
1	1	3	88	p-Ctrl	1193	7505	6599	6312	0	1206	7518	6470	176490	1110666	934176	0	0.0286	0.0705	583	0.89	1.38	-0.42	0	3839	3	1893	206	148	145	280	93	1.33	8.28	1.08
1	1	3	89	65	2343	8631	6648	6288	0	2382	8670	6482	346810	1277434	930624	0	0.0313	0.0843	639	1.26	1.32	0.613	0	4551	1	1913	205	148	148	326	99	1.1	4.21	1.03
1	1	3	90	65	1169	7309	6425	6140	0	1176	7316	6358	177694	1110974	933280	0	0.0285	0.0649	600	1.21	0.955	0.169	0	3782	1	1932	205	152	152	336	94	1.3	8.07	1.02
1	1	3	91	65	775	6907	6314	6132	0	770	6902	6298	119378	1063706	944328	0	0.0273	0.0412	329	0.667	0.41	-0.37	0	3620	5	1952	205	154	148	350	100	1	5.65	1
1	1	3	92	65	500	6680	6335	6180	0	508	6688	6346	77014	1028734	951720	0	0.0314	0.036	542	0.445	0.422	-0.52	0	3486	5	1972	206	154	148	342	100	1	5.65	1
1	1	3	93	65	333	6533	6357	6200	0	320	6520	6346	51252	1006052	954800	0	0.0344	0.0439	580	0.0563	1.15	-0.88	0	3388	5	1991	205	154	148	321	100	1	5.65	1
1	1	3	94	66	2287	8603	6665	6316	0	2326	8642	6496	347550	1307582	960032	0	0.0399	0.0817	727	1.07	1.47	0.263	0	4542	1	2011	205	152	147	324	98	1.14	5.53	1.08
1	1	3	95	66	1062	7400	6559	6338	0	1074	7412	6498	157194	1095218	938024	0	0.0322	0.0551	635	1.37	1.2	1	0	3800	1	2030	205	148	146	340	97	1.2	5.95	1.05
1	1	3	96	66	747	7119	6532	6372	0	740	7112	6508	115106	1096394	981288	0	0.027	0.0398	518	0.708	0.791	-0.59	0	3741	5	2050	205	154	148	354	100	1	5.65	1
1	1	3	97	66	504	6870	6514	6366	0	506	6872	6500	77636	1058000	980364	0	0.0292	0.0355	457	0.291	0.799	-0.91	0	3594	5	2070	206	154	148	286	100	1	5.65	1
1	1	3	98	66	321	6697	6509	6376	0	296	6672	6502	49510	1031414	981904	0	0.0323	0.0297	746	0.288	0.286	-1.01	0	3461	5	2087	206	154	148	261	100	1	5.65	1
1	1	3	99	p-Ctrl	1466	7972	6826	6506	0	1488	7994	6700	222794	1211706	988912	0	0.0379	0.066	1105	1.09	1.15	-0.04	0	4136	1	2108	205	152	147	317	97	1.19	4.74	1.05
1	1	3	100	67	1910	8448	6898	6538	0	1952	8490	6774	282616	1250240	967624	0	0.046	0.0715	535	0.924	1.02	-0.34	0	4473	1	2127	206	148	142	350	98	1.17	5.87	1.07
1	1	3	101	67	892	7406	6743	6514	0	906	7420	6726	137438	1140594	1003156	0	0.0269	0.0438	564	0.993	0.517	-0.28	0	3840	5	2147	206	154	148	336	100	1	5.65	1
1	1	3	102	67	595	7127	6710	6532	0	600	7132	6720	91698	1097626	1005928	0	0.0283	0.0357	391	0.474	0.303	-0.84	0	3717	5	2166	206	154	148	340	100	1	5.65	1
1	1	3	103	67	447	7029	6741	6582	0	420	7002	6740	68818	1082446	1013628	0	0.0289	0.0356	687	0.918	0.285	-0.17	0	3631	5	2186	207	154	148	324	100	1	5.65	1
1	1	3	104	67	301	6973	6820	6672	0	304	6976	6824	46370	1073858	1027488	0	0.0299	0.0368	610	0.558	0.64	-0.59	0	3608	5	2204	207	154	148	302	100	1	5.65	1
1	1	3	105	68	3071	9779	7135	6708	0	3134	9842	6954	466812	1486428	1019616	0	0.0441	0.0908	1167	1.03	1.59	-0.34	0	5208	1	2225	206	152	158	343	97	1.17	4.4	1.04
1	1	3	106	68	1133	8061	7130	6928	0	1092	8020	7078	174466	1241378	1066912	0	0.0255	0.0484	874	1.52	1.4	1.49	0	4163	5	2244	206	154	148	320	100	1	5.65	1
1	1	3	107	68	735	7699	7164	6964	0	742	7706	7146	107238	1123982	1016744	0	0.0351	0.0384	617	0.885	0.683	-0.06	0	3993	3	2263	206	146	118	358	91	1.44	11.6	1.13
1	1	3	108	68	602	7582	7154	6980	0	620	7600	7162	92760	1167680	1074920	0	0.0282	0.0325	469	0.378	0.724	-1.38	0	3896	5	2283	207	154	148	368	100	1	5.65	1
1	1	3	109	68	364	7408	7206	7044	0	374	7418	7192	56026	1140802	1084776	0	0.0318	0.032	1102	1.27	1.07	0.811	0	3830	5	2304	207	154	148	309	100	1	5.65	1
1	1	3	110	p-Ctrl	1441	8595	7450	7154	0	1522	8676	7318	213316	1272108	1058792	0	0.0388	0.0667	451	1.72	1.67	2.52	0	4440	1	2322	207	148	133	288	95	1.27	7.25	1.1
1	1	3	111	69	1950	8958	7377	7008	0	1980	8988	7220	284650	1307818	1023168	0	0.0297	0.0725	557	1.7	1.38	1.96	0	4646	1	2341	207	146	148	344	95	1.2	5.43	1.1
1	1	3	112	69	947	7871	7081	6924	0	964	7888	7038	145856	1212152	1066296	0	0.0331	0.0386	834	0.743	1.29	-0.47	0	4200	5	2361	207	154	148	306	100	1	5.65	1
1	1	3	113	69	481	7389	7027	6908	0	508	7416	7012	74080	1137912	1063832	0	0.0242	0.0302	436	0.839	0.898	0.00654	0	3864	5	2379	207	154	148	307	100	1	5.65	1
1	1	3	114	69	447	7337	7014	6890	0	504	7394	7010	68800	1129860	1061060	0	0.0301	0.0327	382	0.997	0.836	0.543	0	3794	5	2399	208	154	148	333	100	1	5.65	1
1	1	3	115	69	330	7210	7047	6880	0	316	7196	7052	50880	1110400	1059520	0	0.0237	0.0367	504	1.03	0.953	0.757	0	3679	5	2418	206	154	148	314	100	1	5.65	1
1	1	3	116	70	2785	9825	7410	7040	0	2828	9868	7204	412134	1454054	1041920	0	0.0376	0.0843	773	1.09	2.09	-0.16	0	5184	1	2438	207	148	154	320	98	1.14	4.73	1.05
1	1	3	117	70	1245	8411	7401	7166	0	1230	8396	7306	189234	1278466	1089232	0	0.0334	0.0591	1152	0.652	1.57	-0.87	0	4381	1	2457	207	152	161	343	97	1.2	5.52	1.06
1	1	3	118	70	736	8000	7430	7264	0	748	8012	7406	108878	1183950	1075072	0	0.0289	0.034	891	0.851	0.919	-0.38	0	4104	3	2477	207	148	136	349	94	1.4	8.94	1.17
1	1	3	119	70	477	7835	7472	7358	0	450	7808	7472	73500	1206632	1133132	0	0.0277	0.0254	767	0.362	0.968	-1.07	0	4042	5	2497	207	154	148	355	100	1	5.65	1
1	1	3	120	70	472	7906	7573	7434	0	472	7906	7564	72644	1217480	1144836	0	0.0285	0.0281	645	0.501	0.836	-1.23	0	4106	5	2517	208	154	148	332	100	1	5.65	1
1	1	3	121	p-Ctrl	1749	9417	7999	7668	0	1794	9462	7850	265902	1431438	1165536	0	0.0358	0.0661	554	0.736	1.48	-0.53	0	4901	1	2535	207	152	153	327	99	1.09	4.82	1.08
1	1	3	122	71	2855	10653	8219	7798	0	2906	10704	7966	428314	1598014	1169700	0	0.0333	0.0821	529	0.801	1.84	-0.76	0	5592	1	2555	207	150	134	332	96	1.17	6.16	1.05
1	1	3	123	71	1926	9600	8074	7674	0	1684	9358	7900	292802	1459250	1166448	0	0.0974	0.106	1514	1.17	2.43	0.851	0	5291	1	2574	208	152	120	342	94	1.27	12	1.08
1	1	3	124	71	1069	8925	8181	7856	0	1022	8878	8062	164682	1374506	1209824	0	0.0377	0.0805	827	0.924	1.99	-0.22	0	4649	5	2594	207	154	148	342	100	1	5.65	1
1	1	3	125	71	657	8639	8142	7982	0	650	8632	8110	101126	1330354	1229228	0	0.0246	0.0284	456	0.439	0.453	-0.18	0	4459	5	2614	207	154	148	340	100	1	5.65	1
1	1	3	126	71	472	8498	8241	8026	0	472	8498	8178	72730	1308734	1236004	0	0.026	0.0469	657	0.336	1.28	-0.93	0	4351	5	2634	208	154	148	317	100	1	5.65	1
1	1	3	127	72	3087	11281	8714	8194	0	3098	11292	8410	463002	1692102	1229100	0	0.0445	0.0873	1167	1.25	1.45	0.378	0	5992	1	2653	208	150	155	301	97	1.15	5.03	1.09
1	1	3	128	72	1419	9683	8559	8264	0	1426	9690	8484	209998	1433070	1223072	0	0.0339	0.0467	716	0.65	0.979	-0.84	0	4983	3	2672	208	148	131	340	93	1.37	7.6	1.06
1	1	3	129	72	804	9070	8499	8266	0	830	9096	8452	123810	1396774	1272964	0	0.0275	0.0369	608	0.389	0.48	-0.82	0	4630	3	2691	208	154	139	347	91	1.49	8.71	1.09
1	1	3	130	72	539	8819	8455	8280	0	542	8822	8438	83026	1358146	1275120	0	0.0231	0.029	648	0.0678	0.296	-0.69	0	4553	5	2711	208	154	148	356	100	1	5.65	1
1	1	3	131	72	421	8719	8494	8298	0	400	8698	8464	64812	1342704	1277892	0	0.0225	0.0316	660	0.218	0.728	-0.84	0	4446	5	2731	208	154	148	318	100	1	5.65	1
1	1	3	132	p-Ctrl	2154	10506	8713	8352	0	2152	10504	8552	323094	1575894	1252800	0	0.0273	0.0708	586	1.05	1.78	-0.04	0	5416	3	2750	208	150	144	324	94	1.31	7.43	1.11
1	1	4	1	73	5498	12908	7971	7410	0	5762	13172	7594	835676	1961996	1126320	0	0.0791	0.123	2874	1.14	2.33	0.119	0	7525	1	212	222	152	174	368	97	1.15	4.06	1.04
1	1	4	2	73	2983	10463	7880	7480	0	3092	10572	7676	447524	1569524	1122000	0	0.0513	0.0791	979	1.07	1.67	0.0177	0	5563	1	231	222	150	135	325	95	1.17	5.28	0.93
1	1	4	3	73	1884	9314	7697	7430	0	1940	9370	7592	278816	1378456	1099640	0	0.0361	0.0568	524	0.922	1.17	-0.29	0	4830	1	250	222	148	132	324	96	1.24	7.79	1.07
1	1	4	4	73	1062	8450	7550	7388	0	1070	8458	7520	161416	1284392	1122976	0	0.0351	0.0376	671	0.38	0.824	-1.03	0	4390	3	269	222	152	146	333	94	1.31	7.43	1.09
1	1	4	5	73	648	7996	7546	7348	0	618	7966	7496	99816	1231408	1131592	0	0.0282	0.0469	655	0.718	1.73	-0.09	0	4150	5	288	222	154	148	319	100	1	5.65	1
1	1	4	6	74	6658	14102	8131	7444	0	6784	14228	7714	1012006	2143494	1131488	0	0.0699	0.133	4234	2.18	2.07	4.27	0	8588	1	307	222	152	180	290	98	1.11	3.35	1.04
1	1	4	7	74	2473	9949	7987	7476	0	2524	10000	7722	375918	1512270	1136352	0	0.0353	0.103	871	1.61	1.82	2.19	0	5219	1	326	222	152	152	295	99	1.17	6.18	1.03
1	1	4	8	74	1787	9171	7711	7384	0	1790	9174	7572	271638	1394006	1122368	0	0.0327	0.0639	1474	1.22	1.13	0.342	0	4762	3	345	222	152	146	329	94	1.48	7.21	1
1	1	4	9	74	836	8118	7476	7282	0	810	8092	7452	128810	1250238	1121428	0	0.0331	0.0372	670	0.643	0.811	-0.58	0	4300	5	365	222	154	148	305	100	1	5.65	1
1	1	4	10	74	1646	8898	7633	7252	536	854	8126	7452	253507	1370315	1116808	82486	0.315	0.177	7718	3.08	3.68	6.98	0	4872	5	383	222	154	148	317	100	1	5.65	1
1	1	4	11	p-Ctrl	1446	8698	7559	7252	0	1474	8726	7470	219788	1322092	1102304	0	0.0394	0.0608	693	0.829	1.28	-0.55	0	4546	3	402	222	152	140	356	92	1.43	7.31	1.07
1	1	4	12	75	5816	13156	8028	7340	0	6016	13356	7538	860728	1947048	1086320	0	0.0678	0.142	2332	1.67	2.51	1.96	0	7696	1	422	223	148	173	319	98	1.13	4.88	1.02
1	1	4	13	75	2610	9920	7782	7310	0	2642	9952	7506	391444	1487944	1096500	0	0.0454	0.1	691	0.836	1.99	-0.26	0	5166	3	442	223	150	133	328	91	1.41	6.37	0.96
1	1	4	14	75	1689	8893	7517	7204	0	1724	8928	7410	256762	1351770	1095008	0	0.0339	0.061	1026	0.738	1.25	-0.56	0	4648	1	461	222	152	159	308	98	1.12	5.29	1.05
1	1	4	15	75	962	8058	7325	7096	0	912	8008	7282	146200	1224792	1078592	0	0.0344	0.0485	709	0.674	0.807	0.215	0	4082	3	480	222	152	126	329	93	1.37	8.8	1
1	1	4	16	75	489	7603	7333	7114	0	476	7590	7248	75242	1170798	1095556	0	0.0283	0.0764	920	0.412	2.51	-1.21	0	3944	5	500	223	154	148	310	100	1	5.65	1
1	1	4	17	76	5564	12802	8004	7238	0	5820	13058	7436	834662	1920362	1085700	0	0.0853	0.152	4000	1.24	2.47	0.742	0	7495	1	519	222	150	176	275	98	1.11	3.68	1.02
1	1	4	18	76	2162	9442	7727	7280	0	2190	9470	7478	324226	1416226	1092000	0	0.043	0.0946	1189	1.04	1.92	-0.16	0	4986	1	538	223	150	147	316	94	1.21	5.38	1.06
1	1	4	19	76	1347	8475	7405	7128	0	1328	8456	7346	196652	1237340	1040688	0	0.0324	0.0532	720	0.591	0.943	-0.82	0	4357	3	558	223	146	116	322	92	1.49	12.1	1.24
1	1	4	20	76	837	7877	7239	7040	0	832	7872	7212	128848	1213008	1084160	0	0.0321	0.0373	642	0.746	0.353	-0.87	0	4122	5	576	222	154	148	317	100	1	5.65	1
1	1	4	21	76	461	7483	7184	7022	0	450	7472	7168	71048	1152436	1081388	0	0.0269	0.0349	573	0.734	0.764	-0.18	0	3922	5	595	222	154	148	334	100	1	5.65	1
1	1	4	22	p-Ctrl	1296	8402	7385	7106	0	1304	8410	7276	196950	1277062	1080112	0	0.0342	0.0668	535	0.451	1.76	-0.95	0	4310	3	615	222	152	120	351	91	1.48	10.6	1.07
1	1	4	23	77	3230	10300	7524	7070	0	3216	10286	7310	484458	1544958	1060500	0	0.0404	0.0918	1547	1.13	1.52	0.382	0	5451	1	633	223	150	133	325	97	1.15	4.87	1
1	1	4	24	77	1424	8454	7342	7030	0	1398	8428	7234	213576	1268076	1054500	0	0.0372	0.065	749	0.667	0.938	-0.43	0	4357	1	653	223	150	148	326	95	1.27	6.29	1.06
1	1	4	25	77	769	7783	7179	7014	0	806	7820	7140	115424	1167524	1052100	0	0.035	0.0349	501	0.588	0.56	-0.64	0	4039	3	671	223	150	116	332	92	1.27	11.6	1.27
1	1	4	26	77	554	7504	7113	6950	0	550	7500	7098	85292	1155592	1070300	0	0.0259	0.034	678	0.791	0.625	-0.12	0	3899	5	691	222	154	148	346	100	1	5.65	1
1	1	4	27	77	333	7267	7104	6934	0	326	7260	7066	51234	1119070	1067836	0	0.0289	0.0462	490	0.363	1.45	-0.47	0	3748	5	710	221	154	148	298	100	1	5.65	1
1	1	4	28	78	3942	10924	7425	6982	0	4036	11018	7162	583434	1616770	1033336	0	0.0645	0.0948	1291	1.15	2	0.104	0	6053	1	730	223	148	164	323	99	1.08	3.59	1.05
1	1	4	29	78	1554	8546	7264	6992	0	1578	8570	7194	233102	1281902	1048800	0	0.0338	0.0542	723	0.655	1.15	-0.52	0	4376	3	749	223	150	129	313	94	1.33	6.84	1.07
1	1	4	30	78	938	7878	7147	6940	0	944	7884	7124	142624	1197504	1054880	0	0.0335	0.0411	610	0.374	0.41	-0.84	0	4075	1	768	223	152	162	306	95	1.29	5.93	1
1	1	4	31	78	526	7394	7010	6868	0	532	7400	7000	81002	1138674	1057672	0	0.0277	0.0326	714	0.483	0.474	-0.83	0	3807	5	787	224	154	148	320	100	1	5.65	1
1	1	4	32	78	380	7230	7016	6850	0	372	7222	7012	58574	1113474	1054900	0	0.0297	0.0333	641	0.514	0.411	-0.99	0	3782	5	808	222	154	148	317	100	1	5.65	1
1	1	4	33	p-Ctrl	1109	8045	7212	6936	0	1132	8068	7090	164164	1190692	1026528	0	0.0365	0.0686	633	0.676	1.55	-0.82	0	4147	1	826	223	148	155	306	95	1.21	6.54	1
1	1	4	34	79	3562	10530	7463	6968	0	3604	10572	7194	534358	1579558	1045200	0	0.0541	0.101	900	1.13	1.86	0.331	0	5745	1	846	224	150	165	285	97	1.13	3.91	1.05
1	1	4	35	79	1382	8264	7186	6882	0	1396	8278	7102	210128	1256192	1046064	0	0.0403	0.0651	670	0.877	1.09	-0.22	0	4311	1	865	224	152	146	320	94	1.25	7.37	1
1	1	4	36	79	928	7714	6966	6786	0	948	7734	6952	142918	1187962	1045044	0	0.0304	0.039	502	0.237	0.632	-1.05	0	4024	5	885	224	154	148	343	100	1	5.65	1
1	1	4	37	79	527	7277	6934	6750	0	504	7254	6932	81108	1120608	1039500	0	0.0251	0.035	503	0.721	0.523	-0.13	0	3748	5	904	224	154	148	314	100	1	5.65	1
1	1	4	38	79	371	7085	6895	6714	0	360	7074	6906	57100	1091056	1033956	0	0.0338	0.0365	850	0.243	0.708	-1	0	3695	5	922	225	154	148	301	100	1	5.65	1
1	1	4	39	80	3544	10244	7205	6700	0	3600	10300	6952	524438	1516038	991600	0	0.0494	0.104	1367	1.09	1.84	-0.06	0	5616	1	943	224	148	175	308	98	1.1	4.26	1.02
1	1	4	40	80	1362	8128	7083	6766	0	1390	8156	6968	209766	1251730	1041964	0	0.0374	0.0602	862	1.21	1.31	0.639	0	4173	1	962	224	154	142	293	97	1.19	6.96	1.07
1	1	4	41	80	712	7514	7021	6802	0	690	7492	6988	105376	1112072	1006696	0	0.0338	0.0425	754	0.938	0.578	-0.33	0	3852	3	981	224	148	143	325	93	1.41	9.16	1.08
1	1	4	42	80	506	7246	6910	6740	0	498	7238	6914	77898	1115858	1037960	0	0.0284	0.0372	449	0.948	0.787	0.0944	0	3774	5	1000	224	154	148	308	100	1	5.65	1
1	1	4	43	80	396	7080	6855	6684	0	394	7078	6858	60972	1090308	1029336	0	0.0282	0.0348	498	0.599	0.55	-0.83	0	3667	5	1018	223	154	148	278	100	1	5.65	1
1	1	4	44	p-Ctrl	954	7664	7015	6710	0	950	7660	6928	144984	1164904	1019920	0	0.0374	0.069	979	0.741	1.45	-1.01	0	3967	3	1039	224	152	160	319	94	1.41	7.93	1
1	1	4	45	81	3539	10245	7299	6706	0	3666	10372	6972	523760	1516248	992488	0	0.0579	0.116	948	1.45	1.5	0.862	0	5654	1	1058	224	148	168	283	98	1.12	3.75	1.05
1	1	4	46	81	1467	8181	7083	6714	0	1580	8294	6928	217098	1210770	993672	0	0.062	0.0798	925	0.565	1.42	-0.73	0	4363	3	1076	224	148	119	329	93	1.33	9.43	1.16
1	1	4	47	81	947	7637	6881	6690	0	964	7654	6866	145802	1176062	1030260	0	0.0306	0.0428	652	0.888	0.669	0.0169	0	4016	5	1097	223	154	148	350	100	1	5.65	1
1	1	4	48	81	640	7202	6747	6562	0	650	7212	6748	98600	1109148	1010548	0	0.0332	0.0363	559	0.856	0.241	-0.38	0	3748	5	1116	224	154	148	344	100	1	5.65	1
1	1	4	49	81	434	7004	6768	6570	0	424	6994	6732	66908	1078688	1011780	0	0.0289	0.0448	459	0.0589	1.14	-0.66	0	3588	5	1136	225	154	148	324	100	1	5.65	1
1	1	4	50	82	3194	9866	7087	6672	0	3184	9856	6874	466328	1440440	974112	0	0.0348	0.0901	1252	1.63	1.61	1.7	0	5336	1	1155	224	146	168	296	98	1.12	4.04	1.05
1	1	4	51	82	1261	7821	6862	6560	0	1258	7818	6774	194250	1204490	1010240	0	0.0312	0.0685	729	0.58	1.14	-0.98	0	4014	3	1174	224	154	152	315	93	1.36	7.65	1
1	1	4	52	82	758	7264	6710	6506	0	766	7272	6702	116740	1118664	1001924	0	0.0281	0.0433	762	0.461	0.606	-1.09	0	3765	5	1194	224	154	148	330	100	1	5.65	1
1	1	4	53	82	455	6999	6712	6544	0	434	6978	6706	70080	1077856	1007776	0	0.0328	0.0357	527	0.193	0.567	-1.04	0	3666	5	1213	224	154	148	320	100	1	5.65	1
1	1	4	54	82	345	6877	6694	6532	0	346	6878	6684	53160	1059088	1005928	0	0.034	0.0351	977	0.55	0.495	-1.01	0	3565	5	1232	226	154	148	289	100	1	5.65	1
1	1	4	55	p-Ctrl	878	7450	6832	6572	0	890	7462	6748	135194	1147282	1012088	0	0.03	0.0654	768	0.995	1.59	-0.21	0	3871	3	1252	224	154	167	327	95	1.3	6.56	1.07
1	1	4	56	83	3038	9604	6969	6566	0	3070	9636	6744	449642	1421410	971768	0	0.0487	0.0926	1710	1.37	1.65	0.703	0	5155	1	1272	224	148	155	330	98	1.12	4.25	1
1	1	4	57	83	1290	7766	6732	6476	0	1332	7808	6632	198598	1195902	997304	0	0.0396	0.0577	584	0.697	1.13	-0.93	0	4002	1	1291	224	154	139	338	96	1.2	7.34	1.09
1	1	4	58	83	839	7265	6603	6426	0	840	7266	6586	125910	1089810	963900	0	0.0283	0.0388	642	0.633	0.412	-0.92	0	3736	3	1311	224	150	134	364	92	1.34	8.88	1.1
1	1	4	59	83	541	6971	6582	6430	0	554	6984	6572	83342	1073562	990220	0	0.0312	0.0352	775	0.464	0.526	-0.75	0	3629	5	1330	224	154	148	341	100	1	5.65	1
1	1	4	60	83	339	6743	6600	6404	0	344	6748	6548	52238	1038454	986216	0	0.0275	0.0504	547	0.809	1.03	-0.24	0	3509	5	1351	224	154	148	315	100	1	5.65	1
1	1	4	61	84	2821	9277	6880	6456	0	2804	9260	6654	428784	1410096	981312	0	0.0302	0.092	636	1.12	1.51	0.0662	0	4850	1	1369	224	152	142	295	96	1.18	6.29	1.06
1	1	4	62	84	1153	7635	6761	6482	0	1128	7610	6678	175222	1160486	985264	0	0.0284	0.0618	629	0.726	1.06	-0.82	0	3911	1	1388	224	152	156	306	97	1.2	5.16	1.03
1	1	4	63	84	597	7031	6635	6434	0	606	7040	6608	91986	1082822	990836	0	0.0296	0.044	401	-0.02	0.593	-1.28	0	3589	5	1407	224	154	148	309	100	1	5.65	1
1	1	4	64	84	353	6705	6508	6352	0	354	6706	6506	54346	1032554	978208	0	0.0307	0.0354	600	0.713	0.472	-0.67	0	3423	5	1427	224	154	148	364	100	1	5.65	1
1	1	4	65	84	341	6667	6489	6326	0	342	6668	6486	52526	1026730	974204	0	0.0282	0.0359	572	0.65	0.24	-0.53	0	3450	5	1447	225	154	148	330	100	1	5.65	1
1	1	4	66	p-Ctrl	860	7230	6628	6370	0	874	7244	6558	132378	1113358	980980	0	0.0278	0.0585	678	0.612	1.01	-0.87	0	3714	5	1466	224	154	148	303	100	1	5.65	1
1	1	4	67	85	3135	9523	6830	6388	0	3140	9528	6620	470182	1428382	958200	0	0.0324	0.0988	1167	1.75	1.55	2.04	0	5031	1	1484	225	150	148	301	98	1.1	4.11	0.97
1	1	4	68	85	1540	7938	6675	6398	0	1560	7958	6590	230992	1190692	959700	0	0.0328	0.0647	786	1.06	1.28	-0.19	0	4090	3	1504	225	150	134	324	92	1.4	8.27	0.98
1	1	4	69	85	923	7299	6563	6376	0	918	7294	6538	136552	1080200	943648	0	0.0295	0.0428	783	0.738	0.694	-0.72	0	3747	1	1523	225	148	156	320	95	1.25	5.97	1.06
1	1	4	70	85	482	6840	6510	6358	0	470	6828	6498	74276	1053408	979132	0	0.037	0.038	561	0.384	0.575	-0.82	0	3555	5	1543	224	154	148	300	100	1	5.65	1
1	1	4	71	85	410	6676	6502	6266	0	392	6658	6452	63074	1028038	964964	0	0.0462	0.0624	1919	1.2	1.31	0.0296	0	3485	5	1563	226	154	148	300	100	1	5.65	1
1	1	4	72	86	2876	9212	6785	6336	0	2938	9274	6556	425694	1363422	937728	0	0.0413	0.1	956	1.35	1.34	0.997	0	4932	1	1582	225	148	153	294	98	1.15	4.43	1.08
1	1	4	73	86	1199	7589	6656	6390	0	1178	7568	6590	179862	1138362	958500	0	0.0305	0.0617	515	1.17	1.05	1.05	0	3916	1	1601	225	150	159	296	95	1.22	5.53	1.04
1	1	4	74	86	719	7041	6510	6322	0	690	7012	6458	106392	1042048	935656	0	0.0318	0.0468	626	0.852	1.04	-0.12	0	3589	3	1620	225	148	149	327	92	1.5	8.84	1
1	1	4	75	86	485	6679	6354	6194	0	522	6716	6368	74740	1028616	953876	0	0.0345	0.0373	691	0.0738	0.789	-1.16	0	3534	5	1641	224	154	148	324	100	1	5.65	1
1	1	4	76	86	345	6559	6386	6214	0	334	6548	6382	53138	1010094	956956	0	0.0376	0.0414	552	0.788	0.999	0.407	0	3410	5	1660	225	154	148	355	100	1	5.65	1
1	1	4	77	p-Ctrl	746	6978	6467	6232	0	734	6966	6414	114864	1074592	959728	0	0.0325	0.063	592	0.539	1.49	-0.23	0	3650	5	1680	224	154	148	314	100	1	5.65	1
1	1	4	78	87	2999	9259	6705	6260	0	3068	9328	6446	455824	1407344	951520	0	0.0453	0.102	447	1.28	1.73	0.48	0	4986	1	1699	225	152	161	297	98	1.11	3.56	1
1	1	4	79	87	1258	7480	6519	6222	0	1262	7484	6422	191264	1137008	945744	0	0.0353	0.0653	650	1.55	1.36	1.83	0	3878	3	1718	225	152	145	331	94	1.36	7.7	1
1	1	4	80	87	692	6860	6354	6168	0	688	6856	6348	106586	1056458	949872	0	0.0385	0.0455	626	0.871	0.559	-0.22	0	3529	5	1738	225	154	148	348	100	1	5.65	1
1	1	4	81	87	408	6548	6272	6140	0	416	6556	6268	62902	1008462	945560	0	0.032	0.0381	411	0.472	0.536	-0.89	0	3433	5	1759	227	154	148	286	100	1	5.65	1
1	1	4	82	87	311	6451	6357	6140	0	316	6456	6282	47848	993408	945560	0	0.0319	0.0578	477	0.603	1.19	-1.08	0	3427	5	1777	226	154	148	248	100	1	5.65	1
1	1	4	83	88	2762	8996	6669	6234	0	2816	9050	6424	419792	1367360	947568	0	0.0419	0.0975	894	1.73	1.69	2.34	0	4885	1	1797	225	152	167	283	98	1.13	3.83	1.04
1	1	4	84	88	1213	7405	6440	6192	0	1200	7392	6346	184328	1125512	941184	0	0.0354	0.059	1050	0.823	1.16	-0.49	0	3846	3	1816	225	152	159	312	93	1.36	6.44	1.05
1	1	4	85	88	735	6875	6322	6140	0	746	6886	6314	113202	1058762	945560	0	0.0319	0.0412	514	0.529	0.402	-0.7	0	3573	5	1835	226	154	148	315	100	1	5.65	1
1	1	4	86	88	393	6533	6318	6140	0	382	6522	6312	60516	1006076	945560	0	0.0303	0.0367	696	0.104	0.295	-1.05	0	3369	5	1854	226	154	148	343	100	1	5.65	1
1	1	4	87	88	285	6459	6315	6174	0	288	6462	6316	43908	994704	950796	0	0.0338	0.0336	401	0.659	0.516	-0.38	0	3351	5	1873	225	154	148	309	100	1	5.65	1
1	1	4	88	p-Ctrl	668	6904	6414	6236	0	692	6928	6382	101596	1049468	947872	0	0.0336	0.0487	517	0.601	1.09	-0.57	0	3555	3	1893	225	152	161	326	92	1.45	9.64	1
1	1	4	89	89	1660	7952	6595	6292	0	1650	7942	6484	249040	1192840	943800	0	0.0294	0.0719	739	1.07	1.24	-0.11	0	4170	1	1913	225	150	157	302	96	1.16	5.35	1
1	1	4	90	89	866	7116	6469	6250	0	882	7132	6408	128160	1053160	925000	0	0.0281	0.0516	385	0.298	0.832	-1.31	0	3660	3	1932	225	148	156	308	93	1.41	7.26	0.99
1	1	4	91	89	490	6748	6407	6258	0	504	6762	6388	75522	1039254	963732	0	0.0298	0.0334	475	0.437	0.509	0.00428	0	3502	5	1952	225	154	148	318	100	1	5.65	1
1	1	4	92	89	336	6618	6407	6282	0	318	6600	6396	51732	1019160	967428	0	0.0256	0.0321	615	0.432	0.628	-0.89	0	3394	5	1971	226	154	148	334	100	1	5.65	1
1	1	4	93	89	211	6465	6402	6254	0	222	6476	6392	32450	995566	963116	0	0.0323	0.0348	597	0.51	0.413	-0.93	0	3329	5	1992	224	154	148	327	100	1	5.65	1
1	1	4	94	90	1664	8006	6691	6342	0	1696	8038	6532	249632	1200932	951300	0	0.031	0.0799	869	1.17	1.19	-0.01	0	4206	1	2010	225	150	159	308	97	1.18	5.06	1.05
1	1	4	95	90	820	7174	6566	6354	0	822	7176	6528	126274	1104790	978516	0	0.0276	0.0492	665	1.07	1.02	-0.19	0	3698	5	2030	224	154	148	316	100	1	5.65	1
1	1	4	96	90	600	6946	6509	6346	0	586	6932	6514	92390	1069674	977284	0	0.0358	0.0357	467	0.203	0.214	-1.1	0	3619	5	2049	225	154	148	351	100	1	5.65	1
1	1	4	97	90	398	6728	6472	6330	0	376	6706	6490	61262	1036082	974820	0	0.0326	0.0311	518	0.686	0.304	-0.13	0	3492	5	2070	224	154	148	328	100	1	5.65	1
1	1	4	98	90	316	6716	6525	6400	0	332	6732	6516	48694	1034294	985600	0	0.0342	0.0294	653	0.377	0.514	-0.87	0	3530	5	2089	224	154	148	292	100	1	5.65	1
1	1	4	99	p-Ctrl	725	7275	6771	6550	0	708	7258	6708	108800	1091300	982500	0	0.0271	0.0494	426	0.456	1.05	-0.7	0	3721	3	2107	225	150	148	301	94	1.42	10.3	1.01
1	1	4	100	91	1957	8543	6926	6586	0	1972	8558	6808	293582	1281482	987900	0	0.0393	0.0712	673	0.747	1.16	-0.74	0	4512	1	2126	225	150	151	332	95	1.2	6.2	1.06
1	1	4	101	91	976	7534	6764	6558	0	942	7500	6764	150316	1160248	1009932	0	0.0254	0.0412	759	1.33	0.329	1.1	0	3907	5	2147	225	154	148	329	100	1	5.65	1
1	1	4	102	91	715	7279	6740	6564	0	714	7278	6738	110136	1120992	1010856	0	0.0266	0.0359	613	0.78	0.127	-0.69	0	3817	5	2166	226	154	148	330	100	1	5.65	1
1	1	4	103	91	459	7085	6772	6626	0	468	7094	6780	70638	1091042	1020404	0	0.0317	0.0336	530	0.426	0.398	-0.94	0	3630	5	2186	226	154	148	351	100	1	5.65	1
1	1	4	104	91	379	7103	6903	6724	0	402	7126	6892	58306	1093802	1035496	0	0.0246	0.0352	471	0.432	0.836	-0.78	0	3662	5	2206	227	154	148	327	100	1	5.65	1
1	1	4	105	92	1877	8747	7176	6870	0	1900	8770	7024	281548	1312048	1030500	0	0.0362	0.0727	680	1.09	1.55	0.287	0	4604	1	2224	225	150	151	336	96	1.24	5.91	1.1
1	1	4	106	92	849	7781	7130	6932	0	836	7768	7112	130700	1198228	1067528	0	0.0293	0.0411	458	0.508	1.02	-0.94	0	4040	5	2244	226	154	148	342	100	1	5.65	1
1	1	4	107	92	483	7457	7135	6974	0	480	7454	7140	74442	1148438	1073996	0	0.0255	0.0341	551	1.39	0.638	1.93	0	3840	5	2264	226	154	148	324	100	1	5.65	1
1	1	4	108	92	387	7379	7152	6992	0	396	7388	7164	59608	1136376	1076768	0	0.0263	0.0315	582	0.383	0.825	-1	0	3741	5	2282	227	154	148	321	100	1	5.65	1
1	1	4	109	92	298	7316	7178	7018	0	264	7282	7182	45928	1126700	1080772	0	0.022	0.03	497	1.07	0.784	-0.22	0	3741	5	2304	225	154	148	316	100	1	5.65	1
1	1	4	110	p-Ctrl	717	7851	7325	7134	0	754	7888	7282	106066	1161898	1055832	0	0.0325	0.0483	803	1.55	1.44	1.87	0	4014	3	2322	226	148	131	325	92	1.48	7.89	1.09
1	1	4	111	93	2505	9621	7450	7116	0	2530	9646	7356	370682	1423850	1053168	0	0.0382	0.0697	749	1.43	1.09	1.27	0	4960	1	2341	226	148	120	323	98	1.15	6.43	1.03
1	1	4	112	93	1304	8264	7209	6960	0	1286	8246	7154	198170	1256090	1057920	0	0.0393	0.0479	773	0.977	0.728	-0.1	0	4282	3	2360	226	152	137	338	92	1.49	12.6	1.09
1	1	4	113	93	726	7688	7133	6962	0	750	7712	7134	108846	1153146	1044300	0	0.026	0.0353	554	0.655	0.532	-0.4	0	3937	3	2380	226	150	142	355	93	1.44	9.62	1.12
1	1	4	114	93	499	7467	7121	6968	0	490	7458	7140	76886	1149958	1073072	0	0.0258	0.0292	504	1.18	0.666	0.664	0	3813	5	2400	226	154	148	317	100	1	5.65	1
1	1	4	115	93	387	7355	7114	6968	0	370	7338	7114	59566	1132638	1073072	0	0.0225	0.0272	457	0.842	0.336	-0.56	0	3723	5	2418	226	154	148	328	100	1	5.65	1
1	1	4	116	94	551	7641	7249	7090	0	558	7648	7206	84914	1176774	1091860	0	0.0301	0.04	506	0.768	1.75	-0.04	0	4024	5	2438	226	154	148	335	100	1	5.65	1
1	1	4	117	94	238	7412	7291	7174	0	224	7398	7282	36636	1141432	1104796	0	0.0253	0.0263	317	0.229	0.434	-0.83	0	3763	5	2458	228	154	148	312	100	1	5.65	1
1	1	4	118	94	148	7396	7401	7248	0	144	7392	7386	22786	1138978	1116192	0	0.026	0.0308	496	0.443	0.927	-0.25	0	3816	5	2477	227	154	148	288	100	1	5.65	1
1	1	4	119	94	116	7436	7444	7320	0	98	7418	7438	17842	1145122	1127280	0	0.0235	0.0239	595	1.17	0.667	1.3	0	3802	5	2495	227	154	148	326	100	1	5.65	1
1	1	4	120	94	181	7599	7549	7418	0	180	7598	7536	27860	1170232	1142372	0	0.0224	0.025	331	0.0157	0.392	-1.32	0	3941	5	2515	227	154	148	335	100	1	5.65	1
1	1	4	121	p-Ctrl	956	8544	7823	7588	0	970	8558	7768	147272	1315824	1168552	0	0.0281	0.0477	738	0.426	1.21	-1.17	0	4412	5	2536	227	154	148	332	100	1	5.65	1
1	1	4	122	95	3652	11386	8177	7734	0	3680	11414	7926	547862	1707962	1160100	0	0.0422	0.0871	1630	1.23	1.65	0.332	0	6102	1	2555	227	150	157	337	97	1.13	4.31	1.03
1	1	4	123	95	1668	9468	8109	7800	0	1688	9488	7958	256906	1458106	1201200	0	0.0251	0.0659	424	1.09	1.75	0.00889	0	4840	1	2574	227	154	139	328	98	1.17	6.25	1.05
1	1	4	124	95	1076	8960	8149	7884	0	1098	8982	8070	159250	1326082	1166832	0	0.0264	0.0451	400	0.599	0.695	-0.59	0	4615	3	2593	227	148	136	369	92	1.45	8.41	1.06
1	1	4	125	95	693	8683	8123	7990	0	674	8664	8102	106674	1337134	1230460	0	0.0216	0.0276	747	0.797	0.808	-0.3	0	4457	5	2614	226	154	148	350	100	1	5.65	1
1	1	4	126	95	472	8498	8175	8026	0	466	8492	8138	72702	1308706	1236004	0	0.0223	0.035	493	0.454	1.73	-0.61	0	4379	5	2633	227	154	148	333	100	1	5.65	1
1	1	4	127	96	3702	11846	8611	8144	0	3714	11858	8352	547854	1753166	1205312	0	0.031	0.0784	1612	1.31	1.45	0.638	0	6372	1	2653	227	148	161	315	97	1.13	4.38	1.02
1	1	4	128	96	1372	9622	8522	8250	0	1390	9640	8430	203084	1424084	1221000	0	0.0289	0.0489	607	0.93	1.25	-0.28	0	4948	3	2672	227	148	124	324	91	1.47	9.41	1.06
1	1	4	129	96	890	9134	8488	8244	0	924	9168	8452	135328	1388416	1253088	0	0.0282	0.0388	692	0.844	0.422	-0.39	0	4686	3	2691	227	152	140	328	95	1.46	9.3	1.11
1	1	4	130	96	541	8847	8483	8306	0	550	8856	8472	83270	1362394	1279124	0	0.0227	0.029	613	0.787	0.249	0.00423	0	4550	5	2711	227	154	148	344	100	1	5.65	1
1	1	4	131	96	408	8690	8460	8282	0	398	8680	8438	62808	1338236	1275428	0	0.0248	0.0286	732	0.152	0.86	-1.21	0	4461	5	2731	226	154	148	313	100	1	5.65	1
1	1	4	132	p-Ctrl	1082	9386	8539	8304	0	1068	9372	8498	166558	1445374	1278816	0	0.0205	0.038	706	1.36	0.343	1.06	0	4855	1	2750	227	154	166	336	95	1.26	5.98	1.04
1	1	5	1	97	6486	13736	7852	7250	0	6656	13906	7460	946904	2005404	1058500	0	0.0766	0.137	3557	2.21	2.47	4.09	0	8216	1	211	242	146	178	356	98	1.12	3.82	1
1	1	5	2	97	3300	10686	7822	7386	0	3448	10834	7570	495014	1602914	1107900	0	0.0548	0.0915	1088	0.889	2.01	0.034	0	5685	1	231	242	150	126	325	99	1.08	4.72	1.05
1	1	5	3	97	1945	9231	7631	7286	0	1976	9262	7518	287880	1366208	1078328	0	0.0364	0.0606	687	1.4	1.12	1.16	0	4793	1	250	242	148	132	335	93	1.28	8.75	1.07
1	1	5	4	97	1137	8369	7475	7232	0	1136	8368	7438	170568	1255368	1084800	0	0.0371	0.045	651	0.36	0.528	-1.14	0	4327	3	269	242	150	143	334	93	1.47	8.7	1
1	1	5	5	97	669	7915	7477	7246	0	684	7930	7418	102964	1218848	1115884	0	0.0246	0.0596	391	0.681	1.89	-0.65	0	4128	5	288	242	154	148	319	100	1	5.65	1
1	1	5	6	98	7006	14364	8034	7358	0	7134	14492	7610	1022878	2097146	1074268	0	0.0498	0.129	3292	2.23	1.94	4.48	0	8554	1	307	242	146	175	298	99	1.1	4.08	0.97
1	1	5	7	98	2928	10344	7830	7416	0	3026	10442	7616	433372	1530940	1097568	0	0.0446	0.0847	1429	1.26	1.95	0.825	0	5460	1	327	242	148	132	322	96	1.17	5.25	1.04
1	1	5	8	98	2080	9438	7651	7358	0	2114	9472	7546	311988	1415688	1103700	0	0.0305	0.0604	669	1.16	1.01	0.199	0	4912	1	345	242	150	143	325	95	1.23	5.82	1.12
1	1	5	9	98	1121	8349	7457	7228	0	1082	8310	7420	165888	1235632	1069744	0	0.0369	0.0484	596	0.962	0.975	0.225	0	4347	3	365	242	148	148	342	92	1.46	9.05	1.06
1	1	5	10	98	647	7847	7460	7200	0	638	7838	7376	99644	1208444	1108800	0	0.0278	0.129	684	0.518	3.7	-1.1	0	4057	5	384	242	154	148	335	100	1	5.65	1
1	1	5	11	p-Ctrl	720	7862	7374	7142	0	704	7846	7328	110804	1210672	1099868	0	0.0309	0.0627	699	0.425	1.7	-0.46	0	4068	5	403	242	154	148	308	100	1	5.65	1
1	1	5	12	99	5883	13111	7908	7228	0	5994	13222	7440	858900	1914188	1055288	0	0.0794	0.132	4187	1.36	2.16	0.506	0	7610	1	423	242	146	176	301	99	1.1	4.02	0.98
1	1	5	13	99	3009	10243	7659	7234	0	3048	10282	7440	451416	1536516	1085100	0	0.0556	0.0816	1454	0.452	1.47	-0.85	0	5409	1	442	242	150	130	322	98	1.11	4.65	1
1	1	5	14	99	2101	9283	7490	7182	0	2144	9326	7378	310876	1373812	1062936	0	0.0315	0.0608	441	0.931	1.18	-0.47	0	4878	1	461	242	148	156	313	97	1.17	5.44	0.98
1	1	5	15	99	1177	8233	7304	7056	0	1188	8244	7254	176480	1234880	1058400	0	0.0384	0.0462	772	0.97	0.632	0.0597	0	4276	3	480	242	150	140	329	92	1.46	9.84	1.08
1	1	5	16	99	698	7762	7274	7064	0	698	7762	7206	107538	1195394	1087856	0	0.0271	0.0548	635	0.445	1.69	-1.07	0	4052	5	500	242	154	148	305	100	1	5.65	1
1	1	5	17	100	6894	14040	7907	7146	0	7072	14218	7382	1006516	2049832	1043316	0	0.0814	0.145	4547	1.49	2.1	1.28	0	8402	1	518	242	146	176	274	98	1.12	4.38	1.07
1	1	5	18	100	3366	10554	7655	7188	0	3354	10542	7378	498140	1561964	1063824	0	0.0335	0.0996	1477	1.14	2.01	0.0412	0	5524	1	538	242	148	143	323	97	1.15	5.31	1
1	1	5	19	100	2292	9376	7411	7084	0	2346	9430	7310	348324	1425092	1076768	0	0.0483	0.0648	627	0.572	0.997	-1.2	0	5014	1	557	242	152	149	316	97	1.18	5.13	1.05
1	1	5	20	100	1205	8215	7264	7010	0	1210	8220	7166	185646	1265186	1079540	0	0.0331	0.0513	612	1.12	1.02	-0.02	0	4244	1	575	242	154	137	340	94	1.3	8.82	1.14
1	1	5	21	100	708	7666	7123	6958	0	690	7648	7106	108976	1180508	1071532	0	0.0271	0.0372	505	0.609	0.578	-0.79	0	4046	5	595	242	154	148	357	100	1	5.65	1
1	1	5	22	p-Ctrl	659	7591	7127	6932	0	662	7594	7106	101456	1168984	1067528	0	0.0281	0.0442	611	0.302	1.05	-0.8	0	3977	5	615	243	154	148	345	100	1	5.65	1
1	1	5	23	101	2682	9654	7356	6972	0	2740	9712	7176	407732	1467476	1059744	0	0.0318	0.0807	570	0.854	1.33	-0.74	0	4987	1	633	242	152	127	331	96	1.17	6.33	1.05
1	1	5	24	101	1221	8121	7189	6900	0	1216	8116	7092	180692	1201892	1021200	0	0.0265	0.0617	626	0.955	1.12	-0.37	0	4195	3	652	242	148	150	305	94	1.49	7.58	1.06
1	1	5	25	101	772	7666	7111	6894	0	784	7678	7074	115868	1149968	1034100	0	0.0347	0.0426	678	0.435	0.714	-0.81	0	3979	3	670	242	150	127	334	93	1.41	10.7	1.12
1	1	5	26	101	496	7324	7000	6828	0	480	7308	6998	76372	1127884	1051512	0	0.03	0.0376	551	0.441	0.282	-0.74	0	3739	5	691	242	154	148	374	100	1	5.65	1
1	1	5	27	101	360	7136	6951	6776	0	380	7156	6938	55478	1098982	1043504	0	0.0288	0.0419	478	0.347	1.08	-1.07	0	3683	5	711	242	154	148	354	100	1	5.65	1
1	1	5	28	102	3362	10252	7258	6890	0	3428	10318	7038	511082	1558362	1047280	0	0.0459	0.0872	1266	1.07	1.99	0.226	0	5515	1	729	242	152	151	320	97	1.15	4.45	0.99
1	1	5	29	102	1578	8472	7157	6894	0	1616	8510	7056	236774	1270874	1034100	0	0.0398	0.0618	1138	0.87	1.67	-0.4	0	4397	1	749	243	150	138	324	96	1.25	5.43	1.03
1	1	5	30	102	1126	7934	7005	6808	0	1152	7960	6968	166692	1174276	1007584	0	0.0304	0.0401	590	0.963	0.935	0.0318	0	4136	1	768	242	148	154	300	96	1.26	6.47	1.04
1	1	5	31	102	631	7405	6942	6774	0	622	7396	6936	95856	1125504	1029648	0	0.0267	0.0347	678	1.01	0.438	-0.19	0	3763	1	787	242	152	153	314	93	1.28	7.26	1.04
1	1	5	32	102	360	7126	6890	6766	0	380	7146	6890	55494	1097458	1041964	0	0.0281	0.0289	618	0.397	0.298	-1.02	0	3634	5	808	242	154	148	326	100	1	5.65	1
1	1	5	33	p-Ctrl	614	7360	6941	6746	0	590	7336	6890	94492	1133376	1038884	0	0.0294	0.0484	951	1.1	1.06	0.174	0	3796	5	826	242	154	148	305	100	1	5.65	1
1	1	5	34	103	3056	9778	7190	6722	0	3038	9760	6944	452326	1447182	994856	0	0.0504	0.0984	1379	1.06	1.35	-0.2	0	5198	1	846	243	148	162	317	99	1.1	3.88	1.04
1	1	5	35	103	1359	8071	7062	6712	0	1402	8114	6978	203892	1210692	1006800	0	0.0404	0.0673	663	1.3	0.85	0.746	0	4122	3	865	243	150	126	323	91	1.41	9.31	1.12
1	1	5	36	103	903	7615	6927	6712	0	898	7610	6888	139082	1172730	1033648	0	0.0292	0.0434	659	0.706	0.729	-0.35	0	4000	5	884	244	154	148	334	100	1	5.65	1
1	1	5	37	103	583	7269	6857	6686	0	592	7278	6864	89806	1119450	1029644	0	0.0296	0.0349	642	0.222	0.674	-1.12	0	3781	5	904	243	154	148	289	100	1	5.65	1
1	1	5	38	103	340	6986	6793	6646	0	340	6986	6790	52302	1075786	1023484	0	0.0309	0.0357	815	0.925	0.553	-0.47	0	3575	5	920	243	154	148	296	100	1	5.65	1
1	1	5	39	104	3022	9686	7104	6664	0	3024	9688	6844	453336	1452936	999600	0	0.035	0.103	998	1.72	1.9	1.92	0	5146	1	942	243	150	166	333	97	1.16	4.82	1.04
1	1	5	40	104	1189	7897	7002	6708	0	1194	7902	6916	180694	1200310	1019616	0	0.038	0.0647	803	0.554	1.46	-0.77	0	4097	3	962	243	152	149	301	94	1.37	6.8	1
1	1	5	41	104	846	7492	6857	6646	0	824	7470	6852	130350	1153834	1023484	0	0.0272	0.041	520	1.62	0.284	3.21	0	3919	5	981	244	154	148	309	100	1	5.65	1
1	1	5	42	104	575	7127	6723	6552	0	596	7148	6714	88620	1097628	1009008	0	0.0324	0.0377	623	0.764	0.105	-0.29	0	3747	5	1000	243	154	148	341	100	1	5.65	1
1	1	5	43	104	381	6945	6742	6564	0	388	6952	6732	58632	1069488	1010856	0	0.0357	0.0393	720	0.817	0.462	0.229	0	3633	5	1020	242	154	148	352	100	1	5.65	1
1	1	5	44	p-Ctrl	538	7128	6832	6590	0	550	7140	6796	82802	1097662	1014860	0	0.0335	0.0578	650	0.257	1.05	-1.24	0	3770	5	1040	243	154	148	275	100	1	5.65	1
1	1	5	45	105	3289	9889	7024	6600	0	3280	9880	6800	486790	1463590	976800	0	0.0387	0.0923	1258	1.65	1.46	1.69	0	5305	1	1058	243	148	161	288	99	1.11	3.59	1.04
1	1	5	46	105	1294	7934	6957	6640	0	1420	8060	6784	196636	1205916	1009280	0	0.0564	0.0797	639	1.04	1.57	-0.13	0	4211	3	1076	243	152	114	326	91	1.49	12	1.13
1	1	5	47	105	826	7382	6765	6556	0	808	7364	6732	127156	1136780	1009624	0	0.0311	0.0435	912	0.967	0.825	-0.45	0	3860	5	1097	243	154	148	362	100	1	5.65	1
1	1	5	48	105	511	6985	6655	6474	0	480	6954	6636	78694	1075690	996996	0	0.0334	0.0375	673	0.753	0.515	0.158	0	3651	5	1116	243	154	148	332	100	1	5.65	1
1	1	5	49	105	368	6824	6657	6456	0	380	6836	6618	56710	1050934	994224	0	0.0306	0.0517	535	0.429	1.34	-0.6	0	3524	5	1136	243	154	148	310	100	1	5.65	1
1	1	5	50	106	2997	9485	6933	6488	0	3028	9516	6754	455606	1441782	986176	0	0.0568	0.085	1546	1.37	1.15	1.08	0	5163	1	1155	243	152	164	301	97	1.13	4.31	1
1	1	5	51	106	1276	7732	6727	6456	0	1282	7738	6648	193924	1175236	981312	0	0.03	0.0579	712	1.01	0.823	-0.01	0	4015	3	1174	243	152	159	305	95	1.33	5.73	1.06
1	1	5	52	106	792	7204	6604	6412	0	794	7206	6576	121936	1109384	987448	0	0.0354	0.0433	1016	0.957	0.71	-0.27	0	3822	5	1194	243	154	148	339	100	1	5.65	1
1	1	5	53	106	417	6851	6629	6434	0	428	6862	6638	64224	1055060	990836	0	0.0302	0.0394	470	0.228	0.467	-1.14	0	3566	5	1214	243	154	148	333	100	1	5.65	1
1	1	5	54	106	365	6843	6652	6478	0	372	6850	6652	56224	1053836	997612	0	0.0309	0.0355	531	0.546	0.466	-0.55	0	3574	5	1233	242	154	148	298	100	1	5.65	1
1	1	5	55	p-Ctrl	486	6928	6629	6442	0	482	6924	6610	74872	1066940	992068	0	0.0338	0.0475	647	0.734	1.08	-0.89	0	3521	5	1252	243	154	148	305	100	1	5.65	1
1	1	5	56	107	2755	9233	6861	6478	0	2788	9266	6676	418822	1403478	984656	0	0.0504	0.0903	902	1.26	1.48	0.41	0	4863	1	1272	243	152	152	331	99	1.1	5.1	1.05
1	1	5	57	107	1123	7541	6704	6418	0	1114	7532	6628	170678	1146214	975536	0	0.0325	0.0584	875	0.905	1.04	-0.52	0	3876	3	1291	243	152	140	319	94	1.46	11	1.06
1	1	5	58	107	827	7155	6527	6328	0	806	7134	6498	125740	1087596	961856	0	0.0307	0.0433	665	0.587	0.389	-0.57	0	3683	3	1311	243	152	144	368	94	1.44	10.1	0.95
1	1	5	59	107	546	6860	6470	6314	0	568	6882	6458	84090	1056446	972356	0	0.0257	0.0337	493	0.797	0.403	-0.79	0	3559	5	1330	243	154	148	346	100	1	5.65	1
1	1	5	60	107	249	6557	6495	6308	0	250	6558	6442	38370	1009802	971432	0	0.0301	0.0551	496	0.414	1.62	-0.95	0	3423	5	1350	243	154	148	338	100	1	5.65	1
1	1	5	61	108	2834	9204	6784	6370	0	2870	9240	6570	419494	1362254	942760	0	0.0399	0.0926	1143	1.22	1.56	0.184	0	4855	1	1369	244	148	149	319	98	1.12	4.57	1.05
1	1	5	62	108	1281	7707	6666	6426	0	1278	7704	6598	194644	1171396	976752	0	0.0273	0.0547	871	0.755	0.967	-0.35	0	3932	1	1388	243	152	146	312	94	1.26	7.36	1.06
1	1	5	63	108	782	7146	6563	6364	0	774	7138	6540	118916	1086244	967328	0	0.0287	0.0436	507	0.684	0.816	-0.85	0	3679	3	1407	244	152	149	335	94	1.45	10.4	1.07
1	1	5	64	108	504	6796	6453	6292	0	504	6796	6452	77622	1046590	968968	0	0.0354	0.0366	626	0.83	0.395	-0.09	0	3545	5	1427	244	154	148	310	100	1	5.65	1
1	1	5	65	108	270	6552	6436	6282	0	270	6552	6442	41594	1009022	967428	0	0.0321	0.0362	463	0.575	0.121	-0.86	0	3367	5	1446	243	154	148	303	100	1	5.65	1
1	1	5	66	p-Ctrl	426	6702	6482	6276	0	422	6698	6436	65596	1032100	966504	0	0.0295	0.0505	422	0.318	1.1	-0.97	0	3464	5	1466	245	154	148	314	100	1	5.65	1
1	1	5	67	109	3265	9573	6758	6308	0	3274	9582	6554	489818	1436018	946200	0	0.0344	0.1	446	2.06	1.48	3.53	0	5203	1	1484	244	150	165	322	96	1.14	4.48	1.03
1	1	5	68	109	1406	7730	6637	6324	0	1398	7722	6536	208086	1144038	935952	0	0.0385	0.0792	997	0.916	1.47	-0.56	0	3966	3	1504	244	148	137	320	94	1.39	8.15	0.99
1	1	5	69	109	844	7128	6453	6284	0	840	7124	6436	123244	1040708	917464	0	0.0334	0.0415	731	0.455	0.527	-1.02	0	3671	3	1524	244	146	147	320	93	1.43	9.75	1.05
1	1	5	70	109	531	6811	6459	6280	0	508	6788	6456	81748	1048868	967120	0	0.0365	0.0407	656	0.624	0.321	-0.41	0	3560	5	1542	243	154	148	319	100	1	5.65	1
1	1	5	71	109	366	6572	6404	6206	0	374	6580	6380	56290	1012014	955724	0	0.0343	0.0481	316	0.367	0.956	-0.92	0	3367	5	1562	243	154	148	313	100	1	5.65	1
1	1	5	72	110	2937	9211	6661	6274	0	2984	9258	6454	440534	1381634	941100	0	0.0393	0.0893	613	1.68	1.53	2.16	0	5009	1	1581	244	150	154	317	97	1.12	5.01	1.06
1	1	5	73	110	1038	7368	6592	6330	0	1040	7370	6534	159864	1134684	974820	0	0.0347	0.0642	803	0.857	1.18	-0.29	0	3823	3	1601	244	154	161	283	94	1.34	6.89	1
1	1	5	74	110	759	6989	6436	6230	0	744	6974	6428	115414	1062374	946960	0	0.0344	0.0474	518	0.226	0.48	-0.88	0	3583	3	1620	244	152	148	302	93	1.35	7.03	1.04
1	1	5	75	110	371	6519	6292	6148	0	350	6498	6304	57176	1003968	946792	0	0.0345	0.0386	817	0.789	0.638	-0.35	0	3363	5	1640	244	154	148	355	100	1	5.65	1
1	1	5	76	110	363	6489	6276	6126	0	368	6494	6266	55960	999364	943404	0	0.0352	0.0381	599	-0.07	0.683	-0.77	0	3334	5	1660	245	154	148	354	100	1	5.65	1
1	1	5	77	p-Ctrl	364	6520	6355	6156	0	356	6512	6334	55992	1004016	948024	0	0.0358	0.0543	587	0.477	1.44	-0.37	0	3404	5	1680	244	154	148	338	100	1	5.65	1
1	1	5	78	111	2871	9083	6663	6212	0	2898	9110	6442	430652	1362452	931800	0	0.0528	0.102	1320	1.46	1.46	1.21	0	4968	1	1699	245	150	164	291	98	1.11	4.29	1.02
1	1	5	79	111	1210	7440	6523	6230	0	1218	7448	6428	181514	1116014	934500	0	0.0414	0.0682	564	0.915	1.28	-0.31	0	3866	1	1718	245	150	149	300	94	1.3	6.54	1.06
1	1	5	80	111	845	6971	6324	6126	0	844	6970	6318	125098	1031746	906648	0	0.0336	0.0508	687	0.885	1	0.286	0	3590	3	1737	245	148	154	351	93	1.48	9.39	1.04
1	1	5	81	111	456	6500	6199	6044	0	462	6506	6192	70194	1000970	930776	0	0.037	0.0392	467	0.38	0.666	-0.44	0	3373	5	1758	244	154	148	307	100	1	5.65	1
1	1	5	82	111	376	6492	6297	6116	0	368	6484	6268	57896	999760	941864	0	0.038	0.0498	811	0.184	1.3	-1.33	0	3325	5	1777	243	154	148	280	100	1	5.65	1
1	1	5	83	112	3340	9540	6637	6200	0	3364	9564	6390	494318	1411918	917600	0	0.0409	0.0993	1243	1.51	1.82	1.34	0	5323	1	1796	245	148	175	298	97	1.14	3.51	1.05
1	1	5	84	112	1248	7428	6478	6180	0	1270	7450	6362	184634	1099274	914640	0	0.0301	0.0742	537	0.72	1.36	-0.73	0	3881	1	1816	244	148	160	304	96	1.25	5.58	1.03
1	1	5	85	112	883	7017	6350	6134	0	854	6988	6340	130636	1038468	907832	0	0.0294	0.0483	612	1.09	0.454	0.706	0	3545	3	1836	245	148	132	302	92	1.47	11.9	1.08
1	1	5	86	112	553	6661	6279	6108	0	540	6648	6272	85212	1025844	940632	0	0.035	0.0393	427	0.266	0.21	-0.89	0	3465	5	1853	246	154	148	310	100	1	5.65	1
1	1	5	87	112	359	6437	6226	6078	0	364	6442	6226	55298	991310	936012	0	0.0362	0.0346	764	0.719	0.306	-0.68	0	3362	5	1874	245	154	148	348	100	1	5.65	1
1	1	5	88	p-Ctrl	448	6568	6302	6120	0	434	6554	6286	69018	1011498	942480	0	0.0325	0.0449	886	0.701	1.17	-0.61	0	3369	5	1894	244	154	148	316	100	1	5.65	1
1	1	5	89	113	1708	7864	6502	6156	0	1708	7864	6346	252714	1163802	911088	0	0.0314	0.0755	670	0.866	1.1	-0.54	0	4090	3	1913	244	148	155	304	95	1.32	7.18	1.01
1	1	5	90	113	768	6972	6437	6204	0	760	6964	6382	113638	1031830	918192	0	0.0281	0.0543	490	0.106	0.899	-1.3	0	3574	3	1932	244	148	151	319	93	1.44	7.69	1.06
1	1	5	91	113	455	6705	6395	6250	0	462	6712	6374	70112	1032612	962500	0	0.0305	0.0356	596	0.444	0.656	-0.52	0	3489	5	1952	243	154	148	320	100	1	5.65	1
1	1	5	92	113	342	6538	6343	6196	0	328	6524	6338	52630	1006814	954184	0	0.0254	0.0347	462	0.323	0.461	-0.93	0	3340	5	1972	244	154	148	328	100	1	5.65	1
1	1	5	93	113	317	6579	6434	6262	0	306	6568	6398	48886	1013234	964348	0	0.0331	0.0524	441	0.665	1.76	-0.44	0	3428	5	1992	244	154	148	312	100	1	5.65	1
1	1	5	94	114	2397	8731	6681	6334	0	2260	8594	6488	359590	1309690	950100	0	0.0738	0.0808	1307	0.866	1.68	-0.03	0	4686	1	2010	244	150	150	309	93	1.3	9.01	1.06
1	1	5	95	114	929	7257	6571	6328	0	936	7264	6494	143102	1117614	974512	0	0.0313	0.0599	529	0.71	1.22	-0.7	0	3751	3	2029	244	154	150	354	93	1.32	6.93	1.06
1	1	5	96	114	687	6993	6456	6306	0	688	6994	6446	105826	1076950	971124	0	0.0297	0.034	568	0.783	0.418	-0.31	0	3750	5	2050	244	154	148	351	100	1	5.65	1
1	1	5	97	114	357	6633	6430	6276	0	366	6642	6426	55050	1021554	966504	0	0.0315	0.0326	488	0.317	0.382	-0.86	0	3469	5	2070	244	154	148	341	100	1	5.65	1
1	1	5	98	114	242	6626	6525	6384	0	254	6638	6526	37208	1020344	983136	0	0.0298	0.0328	384	0.235	0.469	-1.28	0	3520	5	2089	244	154	148	325	100	1	5.65	1
1	1	5	99	p-Ctrl	400	6934	6696	6534	0	384	6918	6652	61650	1067886	1006236	0	0.0293	0.0428	533	0.812	1.15	0.00209	0	3584	5	2109	244	154	148	294	100	1	5.65	1
1	1	5	100	115	2162	8724	6923	6562	0	2242	8804	6726	328602	1326026	997424	0	0.0486	0.0808	524	1.52	1.7	1.29	0	4693	1	2127	244	152	152	281	98	1.13	4.92	1.1
1	1	5	101	115	938	7554	6885	6616	0	980	7596	6820	140650	1133050	992400	0	0.0419	0.0584	311	0.257	1.04	-1.33	0	3921	3	2145	245	150	133	337	96	1.26	9.95	1.24
1	1	5	102	115	640	7318	6888	6678	0	656	7334	6878	94646	1082990	988344	0	0.0287	0.0445	384	0.526	0.585	-0.44	0	3762	3	2164	245	148	126	356	89	1.49	12.7	1.13
1	1	5	103	115	480	7150	6848	6670	0	490	7160	6850	73858	1101038	1027180	0	0.0301	0.0354	496	0.379	0.461	-0.54	0	3699	5	2186	246	154	148	358	100	1	5.65	1
1	1	5	104	115	353	7113	6954	6760	0	352	7112	6946	54344	1095384	1041040	0	0.0285	0.042	560	0.306	0.958	-1.04	0	3657	5	2206	246	154	148	311	100	1	5.65	1
1	1	5	105	116	2376	9298	7239	6922	0	2398	9320	7082	361128	1413272	1052144	0	0.0332	0.0701	577	0.712	1.43	0.139	0	4823	1	2224	245	152	121	327	95	1.2	6.34	1.08
1	1	5	106	116	917	7861	7196	6944	0	1000	7944	7142	141284	1210660	1069376	0	0.0446	0.0504	746	1.41	1.13	2.01	0	4096	3	2243	245	154	114	346	92	1.49	11.8	1.25
1	1	5	107	116	671	7611	7120	6940	0	668	7608	7144	103282	1172042	1068760	0	0.0252	0.0332	392	0.78	0.631	-0.43	0	3915	5	2264	245	154	148	311	100	1	5.65	1
1	1	5	108	116	439	7439	7157	7000	0	454	7454	7172	65824	1115824	1050000	0	0.0246	0.0323	588	1.2	0.477	1.47	0	3758	3	2281	245	150	125	295	90	1.42	9.36	1.2
1	1	5	109	116	312	7312	7169	7000	0	286	7286	7166	48110	1126110	1078000	0	0.0277	0.0319	581	0.732	0.073	-0.32	0	3747	5	2301	245	154	148	347	100	1	5.65	1
1	1	5	110	p-Ctrl	459	7507	7234	7048	0	440	7488	7208	70696	1156088	1085392	0	0.0261	0.0384	534	0.986	1.03	0.026	0	3869	5	2323	245	154	148	314	100	1	5.65	1
1	1	5	111	117	2173	9223	7401	7050	0	2198	9248	7282	330276	1401876	1071600	0	0.0363	0.074	1152	1.44	1.26	1.35	0	4859	1	2340	245	152	156	323	97	1.18	4.85	1.01
1	1	5	112	117	902	7936	7244	7034	0	914	7948	7204	138842	1222078	1083236	0	0.0254	0.0464	552	1.18	1.11	0.781	0	4130	5	2360	245	154	148	322	100	1	5.65	1
1	1	5	113	117	765	7735	7138	6970	0	774	7744	7138	117844	1191224	1073380	0	0.026	0.0356	473	0.377	0.694	-1.04	0	4030	5	2380	245	154	148	336	100	1	5.65	1
1	1	5	114	117	463	7451	7144	6988	0	452	7440	7142	71308	1147460	1076152	0	0.025	0.0304	557	0.922	0.174	0.142	0	3834	5	2399	246	154	148	347	100	1	5.65	1
1	1	5	115	117	318	7378	7241	7060	0	300	7360	7212	48998	1136238	1087240	0	0.026	0.0406	898	0.949	1.32	-0.41	0	3771	5	2420	245	154	148	320	100	1	5.65	1
1	1	5	116	118	2362	9556	7464	7194	0	2368	9562	7312	349648	1414360	1064712	0	0.0315	0.0643	1116	0.579	1.76	-0.59	0	4923	1	2438	245	148	123	328	95	1.21	8.42	1.05
1	1	5	117	118	1070	8318	7438	7248	0	1032	8280	7394	158396	1231100	1072704	0	0.0295	0.041	656	0.802	1.15	-0.46	0	4266	1	2457	245	148	145	318	96	1.3	7	1
1	1	5	118	118	580	7874	7451	7294	0	586	7880	7424	88166	1196854	1108688	0	0.0298	0.0333	414	0.78	0.887	0.0908	0	4040	3	2477	245	152	146	307	92	1.42	8.55	1.07
1	1	5	119	118	421	7755	7467	7334	0	400	7734	7456	64844	1194280	1129436	0	0.0261	0.0249	693	0.539	0.417	-0.83	0	4000	5	2496	246	154	148	330	100	1	5.65	1
1	1	5	120	118	286	7668	7507	7382	0	270	7652	7498	43994	1180822	1136828	0	0.0238	0.0236	618	0.642	0.497	-0.26	0	3929	5	2516	245	154	148	338	100	1	5.65	1
1	1	5	121	p-Ctrl	526	8048	7710	7522	0	520	8042	7672	81046	1239434	1158388	0	0.0257	0.0405	643	0.511	1.18	-1.03	0	4159	5	2536	246	154	148	337	100	1	5.65	1
1	1	5	122	119	2447	10147	8055	7700	0	2480	10180	7856	367028	1522028	1155000	0	0.0283	0.0715	772	0.662	1.69	-0.7	0	5233	1	2555	246	150	127	327	98	1.09	4.8	1.06
1	1	5	123	119	1023	8769	7980	7746	0	1076	8822	7896	155474	1332866	1177392	0	0.0357	0.045	754	1.02	1.24	-0.11	0	4561	3	2574	246	152	138	342	95	1.32	7.47	1.06
1	1	5	124	119	836	8628	7979	7792	0	832	8624	7950	128766	1328734	1199968	0	0.0248	0.0343	499	0.323	0.926	-1.08	0	4458	5	2594	246	154	148	349	100	1	5.65	1
1	1	5	125	119	425	8333	8038	7908	0	420	8328	8040	65506	1283338	1217832	0	0.0225	0.0249	343	0.153	0.768	-0.39	0	4267	5	2614	246	154	148	364	100	1	5.65	1
1	1	5	126	119	314	8304	8182	7990	0	308	8298	8106	48344	1278804	1230460	0	0.0269	0.0545	655	0.481	2.04	-0.06	0	4251	5	2634	247	154	148	308	100	1	5.65	1
1	1	5	127	120	3617	11707	8586	8090	0	3708	11798	8260	542570	1756070	1213500	0	0.0449	0.0907	620	1.24	1.84	0.387	0	6365	1	2653	246	150	165	306	96	1.18	5.23	1.02
1	1	5	128	120	1435	9591	8441	8156	0	1512	9668	8324	215178	1438578	1223400	0	0.0289	0.0485	611	1.2	1.03	0.23	0	4943	1	2672	246	150	133	306	95	1.29	7.51	1.03
1	1	5	129	120	998	9146	8387	8148	0	1044	9192	8314	151678	1390174	1238496	0	0.0335	0.0394	974	0.766	0.697	-0.68	0	4721	3	2691	246	152	144	332	94	1.42	8.08	1.03
1	1	5	130	120	711	8901	8385	8190	0	718	8908	8380	109502	1370762	1261260	0	0.0256	0.0295	547	0.439	0.242	-0.29	0	4632	5	2711	246	154	148	320	100	1	5.65	1
1	1	5	131	120	294	8522	8366	8228	0	296	8524	8344	45324	1312436	1267112	0	0.0265	0.0249	652	0.284	0.621	-0.89	0	4349	5	2729	247	154	148	323	100	1	5.65	1
1	1	5	132	p-Ctrl	691	8869	8372	8178	0	702	8880	8334	105048	1348104	1243056	0	0.0245	0.0328	595	0.422	0.599	-0.92	0	4492	3	2750	246	152	152	411	91	1.43	7.28	1.06
1	1	6	1	121	6982	14196	7738	7214	0	7294	14508	7406	1061250	2157778	1096528	0	0.077	0.115	3297	1.56	2.22	1.52	0	8577	1	211	261	152	178	348	98	1.09	3.53	1.01
1	1	6	2	121	3316	10618	7746	7302	0	3450	10752	7508	497430	1592730	1095300	0	0.0524	0.096	707	0.637	1.9	-0.81	0	5671	1	231	261	150	123	318	98	1.13	5.18	1.05
1	1	6	3	121	1965	9187	7507	7222	0	1990	9212	7420	298632	1396376	1097744	0	0.032	0.055	559	1.08	1.09	0.268	0	4770	1	250	261	152	142	337	97	1.21	5.68	1.08
1	1	6	4	121	1322	8450	7362	7128	0	1294	8422	7308	195726	1250670	1054944	0	0.0406	0.0448	672	0.983	0.597	-0.17	0	4378	1	269	261	148	142	335	94	1.28	7.61	1.09
1	1	6	5	121	711	7865	7385	7154	0	710	7864	7328	109470	1211186	1101716	0	0.028	0.0567	522	0.411	1.38	-0.87	0	4081	5	288	261	154	148	319	100	1	5.65	1
1	1	6	6	122	5842	13140	7958	7298	0	6234	13532	7510	888012	1997308	1109296	0	0.101	0.124	2332	1.73	2.27	2.3	0	7851	1	307	261	152	169	281	99	1.11	4.43	1.05
1	1	6	7	122	2601	9855	7710	7254	0	2644	9898	7486	400628	1517744	1117116	0	0.0318	0.0831	1059	1.18	1.4	0.186	0	5193	1	326	261	154	155	307	98	1.17	5.86	1.04
1	1	6	8	122	1379	8563	7480	7184	0	1378	8562	7416	209576	1301544	1091968	0	0.0352	0.0565	901	0.645	0.729	-0.8	0	4470	3	346	261	152	146	312	94	1.4	8.69	1.02
1	1	6	9	122	895	7983	7282	7088	0	892	7980	7272	137778	1229330	1091552	0	0.0335	0.0386	771	0.583	0.231	-1.14	0	4232	5	364	261	154	148	314	100	1	5.65	1
1	1	6	10	122	686	7706	7212	7020	0	688	7708	7202	105574	1186654	1081080	0	0.0283	0.0358	671	0.0614	0.253	-1.17	0	3992	5	384	261	154	148	341	100	1	5.65	1
1	1	6	11	n-Ctrl	108	7086	7194	6978	0	100	7078	7148	16694	1091306	1074612	0	0.033	0.0513	620	0.583	1.53	-0.59	0	3677	5	403	261	154	148	309	100	1	5.65	1
1	1	6	12	123	5678	12762	7807	7084	0	5710	12794	7300	863098	1939866	1076768	0	0.0595	0.146	2541	1.73	2.13	2.48	0	7429	1	422	261	152	182	295	98	1.1	3.44	1.06
1	1	6	13	123	2700	9768	7607	7068	0	2714	9782	7308	410424	1484760	1074336	0	0.0366	0.108	1599	1.02	1.85	-0.32	0	5052	3	441	261	152	135	317	92	1.42	8.31	1
1	1	6	14	123	1750	8768	7365	7018	0	1738	8756	7248	258934	1297598	1038664	0	0.0374	0.066	1079	0.69	0.965	-0.53	0	4601	1	461	261	148	160	311	96	1.21	5.87	1.06
1	1	6	15	123	869	7849	7196	6980	0	864	7844	7176	132156	1193116	1060960	0	0.0308	0.0437	730	0.858	0.551	-0.41	0	3998	3	479	261	152	146	316	95	1.31	5.99	1
1	1	6	16	123	549	7489	7149	6940	0	546	7486	7130	84622	1153382	1068760	0	0.0267	0.0511	456	0.401	1.45	-0.77	0	3809	5	499	261	154	148	308	100	1	5.65	1
1	1	6	17	124	6345	13371	7748	7026	0	6494	13520	7228	964428	2032380	1067952	0	0.0727	0.151	3232	1.28	2.37	0.688	0	8030	1	518	261	152	184	302	98	1.11	4.01	1
1	1	6	18	124	2941	10001	7553	7060	0	3032	10092	7272	447020	1520140	1073120	0	0.0417	0.109	1627	1.05	2.21	0.0847	0	5269	1	538	261	152	126	303	97	1.14	5.45	1.04
1	1	6	19	124	1652	8608	7251	6956	0	1668	8624	7162	251120	1308432	1057312	0	0.0447	0.0612	1084	0.533	0.816	-1.04	0	4548	1	557	261	152	148	332	96	1.2	6.88	1.08
1	1	6	20	124	1016	7902	7113	6886	0	996	7882	7046	154432	1201104	1046672	0	0.037	0.0468	888	0.806	0.912	-0.04	0	4077	3	575	261	152	129	345	93	1.39	8.34	1.07
1	1	6	21	124	692	7524	7012	6832	0	674	7506	6996	106494	1158622	1052128	0	0.0314	0.0361	716	0.508	0.656	-0.98	0	3919	5	596	261	154	148	322	100	1	5.65	1
1	1	6	22	n-Ctrl	97.8	6900	6975	6802	0	106	6908	6936	15060	1062568	1047508	0	0.0267	0.0435	484	0.457	1.44	-1.09	0	3555	5	614	262	154	148	294	100	1	5.65	1
1	1	6	23	125	2726	9596	7233	6870	0	2702	9572	7064	408974	1439474	1030500	0	0.035	0.081	899	0.961	1.44	-0.31	0	5019	1	633	262	150	131	313	99	1.12	5.1	1.08
1	1	6	24	125	1194	7994	7053	6800	0	1166	7966	6970	179094	1199094	1020000	0	0.0306	0.0544	708	0.93	1.1	-0.35	0	4160	3	652	262	150	154	331	94	1.32	7.48	1.03
1	1	6	25	125	782	7468	6882	6686	0	780	7466	6858	120390	1150034	1029644	0	0.0269	0.0407	634	0.41	0.814	-1.23	0	3883	5	672	262	154	148	322	100	1	5.65	1
1	1	6	26	125	521	7171	6796	6650	0	518	7168	6794	80278	1104378	1024100	0	0.0273	0.0332	399	0.0431	0.545	-0.8	0	3743	5	691	262	154	148	333	100	1	5.65	1
1	1	6	27	125	331	6953	6797	6622	0	330	6952	6778	51046	1070834	1019788	0	0.0294	0.0439	376	0.201	1.39	-1.18	0	3632	5	710	263	154	148	312	100	1	5.65	1
1	1	6	28	126	2649	9343	7113	6694	0	2702	9396	6878	397340	1401440	1004100	0	0.0385	0.088	893	1.1	1.52	-0.12	0	4865	1	730	262	150	138	310	97	1.18	5.74	1.02
1	1	6	29	126	1180	7866	6953	6686	0	1166	7852	6860	174646	1164174	989528	0	0.0283	0.0565	940	0.717	0.947	-0.5	0	4027	3	749	262	148	150	322	94	1.33	6.25	1
1	1	6	30	126	703	7351	6816	6648	0	718	7366	6812	108244	1132036	1023792	0	0.0299	0.036	749	0.279	0.364	-1.22	0	3819	5	768	261	154	148	324	100	1	5.65	1
1	1	6	31	126	492	7140	6807	6648	0	502	7150	6790	75770	1099562	1023792	0	0.0304	0.0328	317	0.261	0.318	-1.19	0	3698	5	788	261	154	148	315	100	1	5.65	1
1	1	6	32	126	389	7025	6779	6636	0	358	6994	6776	59872	1081816	1021944	0	0.0313	0.0287	320	0.437	0.162	-0.6	0	3613	5	806	261	154	148	335	100	1	5.65	1
1	1	6	33	n-Ctrl	144	6748	6771	6604	0	144	6748	6744	22182	1039198	1017016	0	0.0294	0.0428	710	0.46	1.29	-1	0	3472	5	826	262	154	148	351	100	1	5.65	1
1	1	6	34	127	2637	9191	6947	6554	0	2676	9230	6750	390348	1360340	969992	0	0.0385	0.0898	914	1.59	1.5	1.8	0	4829	1	846	263	148	148	310	99	1.12	5.1	1.04
1	1	6	35	127	1085	7697	6882	6612	0	1082	7694	6806	160512	1139088	978576	0	0.0313	0.0584	692	0.809	0.751	-0.56	0	3999	1	864	263	148	157	317	96	1.23	5.13	0.99
1	1	6	36	127	699	7319	6793	6620	0	702	7322	6766	107628	1127108	1019480	0	0.033	0.0392	783	0.948	0.608	-0.25	0	3799	5	884	262	154	148	326	100	1	5.65	1
1	1	6	37	127	358	6904	6706	6546	0	348	6894	6706	55204	1063288	1008084	0	0.0323	0.034	552	0.279	0.394	-1.17	0	3506	5	904	262	154	148	322	100	1	5.65	1
1	1	6	38	127	356	6860	6675	6504	0	370	6874	6670	54826	1056442	1001616	0	0.031	0.0395	484	0.331	0.877	-0.44	0	3549	5	922	264	154	148	324	100	1	5.65	1
1	1	6	39	128	2846	9340	6947	6494	0	2802	9296	6720	421252	1382364	961112	0	0.0347	0.0989	1195	1.18	1.49	0.203	0	4887	1	942	263	148	154	303	98	1.12	5.01	1.03
1	1	6	40	128	1141	7671	6826	6530	0	1136	7666	6718	173426	1165986	992560	0	0.0316	0.0686	690	0.957	1.1	-0.3	0	3980	1	961	262	152	159	299	97	1.24	5.23	1.03
1	1	6	41	128	642	7152	6694	6510	0	650	7160	6674	98832	1101372	1002540	0	0.0366	0.0452	565	0.419	0.856	-0.14	0	3740	5	981	262	154	148	322	100	1	5.65	1
1	1	6	42	128	396	6856	6640	6460	0	394	6854	6632	61054	1055894	994840	0	0.0346	0.0412	582	0.267	0.8	-0.77	0	3611	5	1002	263	154	148	345	100	1	5.65	1
1	1	6	43	128	406	6828	6595	6422	0	420	6842	6584	62524	1051512	988988	0	0.0301	0.0361	440	0.516	0.614	-0.87	0	3577	5	1021	263	154	148	290	100	1	5.65	1
1	1	6	44	n-Ctrl	184	6578	6571	6394	0	182	6576	6556	28372	1013048	984676	0	0.0323	0.0392	458	0.599	0.594	-0.56	0	3346	5	1037	261	154	148	294	100	1	5.65	1
1	1	6	45	129	2453	8923	6799	6470	0	2500	8970	6662	372860	1356300	983440	0	0.0518	0.077	740	0.969	1.52	0.0081	0	4712	1	1058	262	152	141	336	98	1.12	5.24	1.09
1	1	6	46	129	976	7460	6726	6484	0	1014	7498	6672	144410	1104042	959632	0	0.0492	0.0553	682	0.736	1.04	-0.68	0	3863	3	1076	262	148	121	334	96	1.21	10.9	1.26
1	1	6	47	129	590	7010	6591	6420	0	598	7018	6566	90850	1079530	988680	0	0.0344	0.0404	733	0.41	0.85	-1.16	0	3681	5	1096	263	154	148	369	100	1	5.65	1
1	1	6	48	129	401	6787	6509	6386	0	388	6774	6502	61830	1045274	983444	0	0.033	0.0342	563	0.528	0.772	-0.49	0	3586	5	1117	262	154	148	339	100	1	5.65	1
1	1	6	49	129	288	6640	6524	6352	0	288	6640	6502	44286	1022494	978208	0	0.0341	0.0461	466	0.354	1.32	-0.6	0	3447	5	1136	263	154	148	333	100	1	5.65	1
1	1	6	50	130	2577	8979	6778	6402	0	2652	9054	6578	386482	1346782	960300	0	0.0493	0.0858	379	1.06	1.62	-0.1	0	4874	1	1155	262	150	152	321	97	1.14	4.84	1
1	1	6	51	130	1062	7460	6646	6398	0	1068	7466	6568	161454	1133950	972496	0	0.03	0.0554	554	0.793	1.02	-0.37	0	3849	1	1174	262	152	150	311	96	1.27	6.15	1.05
1	1	6	52	130	716	7062	6516	6346	0	738	7084	6496	110310	1087594	977284	0	0.0323	0.0415	589	0.0366	0.904	-1.22	0	3725	5	1193	263	154	148	341	100	1	5.65	1
1	1	6	53	130	373	6717	6490	6344	0	358	6702	6480	57432	1034408	976976	0	0.0299	0.0368	669	0.623	0.624	-0.59	0	3423	5	1213	263	154	148	341	100	1	5.65	1
1	1	6	54	130	334	6630	6460	6296	0	322	6618	6442	51406	1020990	969584	0	0.0301	0.0363	524	0.795	0.439	-0.07	0	3447	5	1231	263	154	148	342	100	1	5.65	1
1	1	6	55	n-Ctrl	225	6467	6411	6242	0	220	6462	6394	34626	995894	961268	0	0.0318	0.0427	548	0.487	1.06	-0.27	0	3338	5	1252	262	154	148	373	100	1	5.65	1
1	1	6	56	131	2260	8590	6656	6330	0	2328	8658	6508	339056	1288556	949500	0	0.0424	0.0788	505	0.678	1.38	-0.15	0	4487	1	1272	263	150	121	355	98	1.12	6.45	1.11
1	1	6	57	131	942	7292	6538	6350	0	944	7294	6506	141374	1093874	952500	0	0.0266	0.0453	443	0.425	0.795	-0.93	0	3729	3	1291	263	150	126	340	91	1.46	10.6	1.12
1	1	6	58	131	467	6697	6381	6230	0	462	6692	6376	71970	1031390	959420	0	0.0328	0.0363	727	0.537	0.731	-0.7	0	3510	5	1310	264	154	148	327	100	1	5.65	1
1	1	6	59	131	354	6614	6392	6260	0	348	6608	6382	54556	1018596	964040	0	0.0268	0.0318	427	0.604	0.451	-0.57	0	3415	5	1330	263	154	148	327	100	1	5.65	1
1	1	6	60	131	210	6470	6431	6260	0	204	6464	6394	32348	996388	964040	0	0.0293	0.0502	522	0.12	1.5	-0.77	0	3360	5	1350	264	154	148	324	100	1	5.65	1
1	1	6	61	132	2456	8762	6668	6306	0	2478	8784	6490	363458	1296746	933288	0	0.0415	0.0825	807	1.07	1.29	-0.25	0	4613	1	1369	263	148	144	316	99	1.1	4.42	1.06
1	1	6	62	132	970	7264	6527	6294	0	982	7276	6466	143508	1075020	931512	0	0.024	0.0542	568	1.38	0.645	0.959	0	3716	3	1388	263	148	147	338	92	1.5	9.37	1
1	1	6	63	132	568	6836	6412	6268	0	562	6830	6402	87496	1052768	965272	0	0.0303	0.037	674	0.977	0.712	-0.08	0	3563	5	1408	263	154	148	305	100	1	5.65	1
1	1	6	64	132	357	6517	6323	6160	0	326	6486	6308	54962	1003602	948640	0	0.0398	0.0359	1377	0.877	0.313	-0.7	0	3368	5	1427	262	154	148	309	100	1	5.65	1
1	1	6	65	132	312	6464	6317	6152	0	316	6468	6298	48086	995494	947408	0	0.0319	0.0346	569	0.771	0.457	-0.53	0	3300	5	1445	261	154	148	316	100	1	5.65	1
1	1	6	66	n-Ctrl	179	6349	6347	6170	0	176	6346	6314	27570	977750	950180	0	0.0342	0.0452	613	0.289	1.05	-0.79	0	3296	5	1465	263	154	148	327	100	1	5.65	1
1	1	6	67	133	2493	8685	6526	6192	0	2522	8714	6392	378944	1320128	941184	0	0.0352	0.0788	1189	0.938	1.31	-0.47	0	4510	1	1484	263	152	134	316	98	1.13	5.98	1.05
1	1	6	68	133	1137	7279	6430	6142	0	1120	7262	6374	172862	1106446	933584	0	0.0299	0.0646	412	0.907	0.898	-0.3	0	3757	1	1503	263	152	154	330	94	1.3	6.03	1.04
1	1	6	69	133	654	6812	6346	6158	0	666	6824	6350	100780	1049112	948332	0	0.0303	0.0415	374	0.442	0.343	-0.88	0	3583	5	1523	263	154	148	334	100	1	5.65	1
1	1	6	70	133	469	6617	6333	6148	0	456	6604	6346	72156	1018948	946792	0	0.0341	0.0405	638	0.642	0.673	-0.11	0	3426	5	1543	262	154	148	340	100	1	5.65	1
1	1	6	71	133	231	6363	6314	6132	0	266	6398	6296	35500	979828	944328	0	0.038	0.0485	524	0.379	1.34	-0.87	0	3312	5	1562	263	154	148	341	100	1	5.65	1
1	1	6	72	134	2615	8773	6556	6158	0	2612	8770	6358	397456	1333472	936016	0	0.0394	0.0944	1366	1.21	1.56	0.224	0	4566	1	1581	263	152	149	327	97	1.14	5.05	1.05
1	1	6	73	134	1021	7165	6411	6144	0	1036	7180	6330	155142	1089030	933888	0	0.0267	0.0649	445	0.771	0.961	-0.63	0	3684	1	1601	263	152	155	320	93	1.29	7.19	0.96
1	1	6	74	134	599	6743	6306	6144	0	574	6718	6298	92200	1038376	946176	0	0.0334	0.0407	543	0.436	0.553	-0.57	0	3561	5	1620	262	154	148	300	100	1	5.65	1
1	1	6	75	134	325	6451	6253	6126	0	326	6452	6258	50106	993510	943404	0	0.033	0.0375	612	0.51	0.55	-0.66	0	3328	5	1639	264	154	148	330	100	1	5.65	1
1	1	6	76	134	355	6355	6173	6000	0	356	6356	6170	54606	978606	924000	0	0.0358	0.0399	632	1.01	0.475	0.646	0	3294	5	1659	264	154	148	353	100	1	5.65	1
1	1	6	77	n-Ctrl	182	6208	6215	6026	0	202	6228	6178	28098	956102	928004	0	0.0398	0.0548	573	0.0161	1.31	-0.91	0	3227	5	1679	264	154	148	320	100	1	5.65	1
1	1	6	78	135	3120	9262	6566	6142	0	3244	9386	6344	480410	1426278	945868	0	0.0481	0.0966	442	1.46	1.37	1.24	0	5098	1	1699	264	154	173	295	97	1.14	4.28	1.07
1	1	6	79	135	1445	7593	6437	6148	0	1450	7598	6344	211024	1108632	897608	0	0.0383	0.0698	765	0.916	1.09	-0.25	0	3935	3	1718	264	146	148	298	94	1.35	8.35	1.02
1	1	6	80	135	776	6798	6229	6022	0	794	6816	6232	114824	1006080	891256	0	0.0387	0.0467	718	0.325	0.693	-1.01	0	3438	3	1737	264	148	148	346	92	1.47	8.23	1.05
1	1	6	81	135	464	6456	6173	5992	0	488	6480	6178	71390	994158	922768	0	0.0337	0.0407	445	0.491	0.504	-0.12	0	3311	5	1758	264	154	148	355	100	1	5.65	1
1	1	6	82	135	371	6421	6243	6050	0	378	6428	6220	57134	988834	931700	0	0.0355	0.0511	470	0.543	1.31	0.229	0	3364	5	1777	263	154	148	330	100	1	5.65	1
1	1	6	83	136	2876	9018	6562	6142	0	2912	9054	6360	442902	1388770	945868	0	0.0343	0.0891	815	1.46	1.15	0.934	0	4850	1	1796	264	154	164	295	98	1.11	3.94	1.02
1	1	6	84	136	1200	7294	6356	6094	0	1204	7298	6288	182438	1108726	926288	0	0.0279	0.0632	443	0.978	1.04	-0.32	0	3781	1	1816	264	152	154	339	94	1.26	6.23	1.04
1	1	6	85	136	699	6743	6238	6044	0	702	6746	6206	107680	1038456	930776	0	0.0353	0.0403	904	0.0387	0.363	-1.39	0	3537	5	1836	264	154	148	308	100	1	5.65	1
1	1	6	86	136	364	6406	6195	6042	0	382	6424	6186	56040	986508	930468	0	0.0358	0.035	688	0.532	0.314	-0.35	0	3303	5	1854	264	154	148	313	100	1	5.65	1
1	1	6	87	136	282	6306	6170	6024	0	270	6294	6162	43484	971180	927696	0	0.0371	0.0334	587	0.604	0.21	-0.3	0	3279	5	1874	263	154	148	336	100	1	5.65	1
1	1	6	88	n-Ctrl	74.3	6168	6235	6094	0	70	6164	6218	11440	949916	938476	0	0.0359	0.0357	562	0.541	0.796	-0.39	0	3208	5	1893	264	154	148	333	100	1	5.65	1
1	1	6	89	137	1728	7828	6410	6100	0	1704	7804	6308	255692	1158492	902800	0	0.0307	0.0688	739	1.05	1.05	0	0	4116	1	1913	264	148	158	341	96	1.21	5.61	1.05
1	1	6	90	137	780	6892	6307	6112	0	808	6920	6262	118550	1047574	929024	0	0.0329	0.0495	472	0.442	1.34	-0.49	0	3536	3	1932	263	152	138	346	91	1.46	11.9	1.08
1	1	6	91	137	408	6578	6302	6170	0	412	6582	6300	62892	1013072	950180	0	0.027	0.0333	408	0.487	0.601	-1.01	0	3403	5	1952	263	154	148	340	100	1	5.65	1
1	1	6	92	137	315	6435	6251	6120	0	302	6422	6236	48568	991048	942480	0	0.0304	0.0333	468	0.623	0.689	-0.15	0	3332	5	1972	263	154	148	336	100	1	5.65	1
1	1	6	93	137	262	6448	6342	6186	0	266	6452	6322	40294	992938	952644	0	0.0301	0.0414	611	0.487	1.33	-0.39	0	3324	5	1993	262	154	148	303	100	1	5.65	1
1	1	6	94	138	1493	7791	6552	6298	0	1520	7818	6430	224020	1168720	944700	0	0.0319	0.0609	779	1.29	1.41	0.562	0	4071	1	2010	264	150	160	310	97	1.17	4.74	1
1	1	6	95	138	718	7026	6492	6308	0	738	7046	6442	107634	1053834	946200	0	0.0313	0.0439	561	0.276	0.876	-1.21	0	3595	3	2030	264	150	136	346	91	1.43	11.1	1.03
1	1	6	96	138	436	6736	6432	6300	0	430	6730	6426	67102	1037302	970200	0	0.0307	0.0326	677	0.307	0.681	-1.23	0	3517	5	2049	264	154	148	342	100	1	5.65	1
1	1	6	97	138	415	6691	6419	6276	0	416	6692	6424	63884	1030388	966504	0	0.0294	0.0322	763	0.911	0.244	-0.28	0	3455	5	2070	263	154	148	336	100	1	5.65	1
1	1	6	98	138	233	6535	6448	6302	0	230	6532	6468	35920	1006428	970508	0	0.0311	0.0317	773	0.909	0.324	-0.11	0	3366	5	2089	262	154	148	303	100	1	5.65	1
1	1	6	99	n-Ctrl	157	6555	6560	6398	0	142	6540	6536	24196	1009488	985292	0	0.0331	0.0419	512	0.269	1.01	-0.83	0	3421	5	2108	263	154	148	297	100	1	5.65	1
1	1	6	100	139	1863	8413	6886	6550	0	1904	8454	6692	283196	1278796	995600	0	0.0396	0.0793	846	0.867	1.57	-0.46	0	4444	1	2126	264	152	156	308	97	1.18	5.26	1.04
1	1	6	101	139	856	7482	6868	6626	0	862	7488	6794	128396	1122296	993900	0	0.0316	0.0565	553	1.02	1.22	0.43	0	3798	3	2145	264	150	125	340	93	1.38	11.8	1.22
1	1	6	102	139	495	7183	6867	6688	0	502	7190	6850	76208	1106160	1029952	0	0.036	0.0384	490	0.304	0.712	-0.8	0	3823	5	2164	264	154	148	353	100	1	5.65	1
1	1	6	103	139	362	7068	6855	6706	0	368	7074	6850	55730	1088454	1032724	0	0.0309	0.0334	529	0.334	0.72	-0.61	0	3639	5	2185	265	154	148	335	100	1	5.65	1
1	1	6	104	139	325	7113	6939	6788	0	322	7110	6922	50078	1095430	1045352	0	0.0269	0.0353	466	0.437	0.684	-0.84	0	3691	5	2204	264	154	148	282	100	1	5.65	1
1	1	6	105	140	2297	9155	7213	6858	0	2320	9178	7038	353738	1409870	1056132	0	0.0339	0.076	1082	1.37	1.14	0.88	0	4884	1	2224	264	154	168	331	96	1.25	5.21	1.07
1	1	6	106	140	877	7821	7198	6944	0	936	7880	7132	133296	1188784	1055488	0	0.0345	0.0543	604	1.4	1.01	1.6	0	4033	1	2243	264	152	115	339	95	1.3	8.63	1.05
1	1	6	107	140	602	7544	7127	6942	0	596	7538	7120	92652	1161720	1069068	0	0.0266	0.0372	684	0.665	0.676	-0.73	0	3881	5	2264	264	154	148	331	100	1	5.65	1
1	1	6	108	140	467	7433	7119	6966	0	470	7436	7110	71948	1144712	1072764	0	0.0291	0.0315	450	0.342	0.522	-0.76	0	3870	5	2282	264	154	148	316	100	1	5.65	1
1	1	6	109	140	334	7278	7096	6944	0	342	7286	7096	51490	1120866	1069376	0	0.024	0.0292	437	0.592	0.713	-0.98	0	3809	5	2302	263	154	148	336	100	1	5.65	1
1	1	6	110	n-Ctrl	129	7155	7178	7026	0	120	7146	7172	19934	1101938	1082004	0	0.0258	0.039	562	0.475	1.37	-0.47	0	3652	5	2321	264	154	148	341	100	1	5.65	1
1	1	6	111	141	2567	9611	7385	7044	0	2576	9620	7212	379894	1422406	1042512	0	0.0278	0.0745	750	1.01	1.54	-0.24	0	4933	1	2340	265	148	133	330	95	1.23	5.36	1
1	1	6	112	141	1250	8294	7274	7044	0	1250	8294	7224	185024	1227536	1042512	0	0.0348	0.0503	982	0.901	0.972	0.0207	0	4296	1	2360	265	148	149	347	97	1.22	6.69	1.02
1	1	6	113	141	627	7645	7183	7018	0	632	7650	7200	96568	1177340	1080772	0	0.0277	0.0347	448	0.672	0.597	-0.43	0	3937	5	2379	265	154	148	357	100	1	5.65	1
1	1	6	114	141	458	7454	7147	6996	0	434	7430	7142	70516	1147900	1077384	0	0.0264	0.0295	687	0.694	0.366	-0.51	0	3839	5	2399	265	154	148	332	100	1	5.65	1
1	1	6	115	141	323	7383	7213	7060	0	322	7382	7206	49700	1136940	1087240	0	0.0309	0.0338	904	0.735	0.855	-0.88	0	3828	5	2418	263	154	148	327	100	1	5.65	1
1	1	6	116	142	2234	9430	7483	7196	0	2284	9480	7322	335068	1414468	1079400	0	0.044	0.065	1086	1.08	1.81	-0.17	0	4894	3	2438	265	150	131	368	90	1.41	8.17	1
1	1	6	117	142	1049	8293	7462	7244	0	1008	8252	7404	155188	1227300	1072112	0	0.0292	0.0433	665	0.934	0.898	-0.07	0	4257	1	2457	265	148	158	361	96	1.19	6.26	1.08
1	1	6	118	142	585	7863	7430	7278	0	568	7846	7414	90058	1210870	1120812	0	0.0259	0.0313	490	0.489	0.774	-0.76	0	4077	5	2478	265	154	148	313	100	1	5.65	1
1	1	6	119	142	373	7705	7459	7332	0	364	7696	7462	57464	1186592	1129128	0	0.0273	0.026	538	0.337	0.377	-0.86	0	4011	5	2496	265	154	148	318	100	1	5.65	1
1	1	6	120	142	281	7659	7494	7378	0	284	7662	7490	43322	1179534	1136212	0	0.0224	0.023	500	0.391	0.355	-0.8	0	3917	5	2516	265	154	148	353	100	1	5.65	1
1	1	6	121	n-Ctrl	231	7645	7596	7414	0	232	7646	7560	35522	1177278	1141756	0	0.0263	0.0352	466	0.311	1.14	-0.58	0	3939	5	2535	265	154	148	334	100	1	5.65	1
1	1	6	122	143	2521	10079	7955	7558	0	2472	10030	7740	373040	1491624	1118584	0	0.0317	0.0758	925	1.09	1.65	0.141	0	5243	1	2555	266	148	138	327	97	1.17	5.76	1.05
1	1	6	123	143	1255	8899	7936	7644	0	1332	8976	7860	188190	1334790	1146600	0	0.0349	0.0507	366	1.02	0.863	-0.05	0	4649	3	2574	266	150	143	326	93	1.4	9.76	1.05
1	1	6	124	143	730	8458	7889	7728	0	710	8438	7882	112378	1302490	1190112	0	0.0235	0.0316	665	0.57	0.602	-1.01	0	4360	5	2594	266	154	148	339	100	1	5.65	1
1	1	6	125	143	385	8209	7950	7824	0	374	8198	7954	59268	1264164	1204896	0	0.023	0.0252	668	0.43	0.579	-1.08	0	4213	5	2613	266	154	148	345	100	1	5.65	1
1	1	6	126	143	295	8157	8009	7862	0	302	8164	8000	45444	1256192	1210748	0	0.0212	0.0311	439	0.398	1.3	-0.88	0	4148	5	2633	265	154	148	321	100	1	5.65	1
1	1	6	127	144	3207	11179	8429	7972	0	3260	11232	8126	468256	1632168	1163912	0	0.0376	0.0895	1323	1.15	2.21	-0.09	0	5929	1	2652	266	146	160	303	96	1.18	4.37	1.03
1	1	6	128	144	1392	9424	8387	8032	0	1414	9446	8212	205998	1394734	1188736	0	0.0278	0.0689	688	0.866	1.63	-0.46	0	4903	1	2671	266	148	161	322	96	1.17	5.24	1
1	1	6	129	144	874	8924	8257	8050	0	906	8956	8180	132816	1356416	1223600	0	0.031	0.0383	602	0.85	1.08	-0.41	0	4586	3	2691	266	152	139	353	92	1.49	8.37	1.07
1	1	6	130	144	621	8671	8224	8050	0	614	8664	8192	95650	1335350	1239700	0	0.0231	0.0282	482	0.188	0.716	-0.91	0	4469	5	2712	265	154	148	318	100	1	5.65	1
1	1	6	131	144	496	8554	8231	8058	0	492	8550	8220	76458	1317390	1240932	0	0.0234	0.0307	449	0.155	0.591	-1.01	0	4422	5	2730	266	154	148	326	100	1	5.65	1
1	1	6	132	n-Ctrl	271	8257	8134	7986	0	238	8224	8120	41768	1271612	1229844	0	0.024	0.0275	582	0.51	0.741	-0.77	0	4232	5	2750	268	154	148	340	100	1	5.65	1
1	1	7	1	145	5535	12631	7657	7096	0	5726	12822	7324	841366	1919958	1078592	0	0.0725	0.122	1267	1.74	1.99	2.45	0	7354	1	211	280	152	176	344	98	1.11	3.77	1.04
1	1	7	2	145	2401	9489	7547	7088	0	2424	9512	7372	364978	1442354	1077376	0	0.0445	0.0944	1531	1.43	1.18	1.18	0	5000	1	230	280	152	147	332	97	1.18	5.61	1.02
1	1	7	3	145	1636	8698	7348	7062	0	1634	8696	7278	245428	1304728	1059300	0	0.0311	0.0558	948	0.582	0.66	-1.24	0	4486	3	250	280	150	130	318	94	1.42	11.2	1.05
1	1	7	4	145	1077	8093	7223	7016	0	1070	8086	7200	161614	1214014	1052400	0	0.0356	0.0451	781	0.567	0.692	-0.63	0	4187	1	269	281	150	138	335	95	1.29	7.02	1.03
1	1	7	5	145	582	7644	7305	7062	0	580	7642	7226	89616	1177164	1087548	0	0.0302	0.0758	727	0.547	2.12	-0.54	0	3922	5	289	281	154	148	298	100	1	5.65	1
1	1	7	6	146	5858	13042	7854	7184	0	6066	13250	7398	878688	1956288	1077600	0	0.0889	0.134	3444	1.52	2.44	1.54	0	7725	1	307	281	150	178	275	98	1.12	3.77	1
1	1	7	7	146	2348	9490	7589	7142	0	2366	9508	7376	347492	1404508	1057016	0	0.0371	0.0877	941	2.19	1.76	4.2	0	4983	1	326	281	148	155	306	98	1.15	4.92	1.03
1	1	7	8	146	1661	8697	7321	7036	0	1682	8718	7224	245820	1287148	1041328	0	0.037	0.0625	680	0.74	1.12	-0.23	0	4595	1	346	281	148	145	306	94	1.3	7.84	1.08
1	1	7	9	146	1125	8087	7159	6962	0	1132	8094	7138	166434	1196810	1030376	0	0.0289	0.0441	793	0.679	0.65	-0.83	0	4202	3	364	281	148	153	347	92	1.49	11.7	1.03
1	1	7	10	146	574	7534	7111	6960	0	586	7546	7110	88422	1160262	1071840	0	0.0313	0.0351	504	0.636	0.728	-0.17	0	3916	5	384	281	154	148	330	100	1	5.65	1
1	1	7	11	p-Ctrl	646	7584	7166	6938	0	672	7610	7110	99514	1167966	1068452	0	0.0299	0.0681	524	0.556	1.95	-0.5	0	3907	5	403	280	154	148	305	100	1	5.65	1
1	1	7	12	147	4977	11977	7701	7000	0	5136	12136	7260	736654	1772654	1036000	0	0.0521	0.143	1180	1.66	2.03	1.69	0	6744	1	423	281	148	171	287	98	1.1	3.65	1.05
1	1	7	13	147	2201	9199	7424	6998	0	2252	9250	7196	330208	1379908	1049700	0	0.0346	0.0844	871	1.35	1.71	0.912	0	4821	1	441	281	150	152	291	97	1.13	5.11	1.04
1	1	7	14	147	1436	8366	7222	6930	0	1430	8360	7108	209618	1221398	1011780	0	0.0361	0.0612	841	0.862	1.09	-0.31	0	4333	1	461	281	146	151	325	95	1.19	5.3	1.06
1	1	7	15	147	793	7659	7044	6866	0	782	7648	7022	122092	1179456	1057364	0	0.0298	0.0394	755	0.577	0.391	-0.96	0	4059	5	480	281	154	148	298	100	1	5.65	1
1	1	7	16	147	461	7251	6972	6790	0	474	7264	6950	71026	1116686	1045660	0	0.0304	0.0436	498	0.112	1.24	-1.03	0	3744	5	499	280	154	148	324	100	1	5.65	1
1	1	7	17	148	3633	10557	7402	6924	0	3688	10612	7096	537624	1562376	1024752	0	0.0491	0.116	709	1.15	2.43	0.239	0	5694	1	518	281	148	144	311	98	1.12	4.44	1.04
1	1	7	18	148	1523	8461	7258	6938	0	1536	8474	7126	222372	1235320	1012948	0	0.0434	0.074	937	0.69	1.45	-0.73	0	4405	3	538	281	146	139	333	94	1.31	7.43	1.05
1	1	7	19	148	954	7804	7056	6850	0	952	7802	7014	146948	1201848	1054900	0	0.0309	0.0417	646	0.567	0.647	-0.87	0	4107	5	556	281	154	148	315	100	1	5.65	1
1	1	7	20	148	614	7368	6922	6754	0	616	7370	6940	94568	1134684	1040116	0	0.0276	0.0359	811	0.883	0.756	-0.18	0	3811	5	576	281	154	148	347	100	1	5.65	1
1	1	7	21	148	545	7211	6849	6666	0	542	7208	6838	83864	1110428	1026564	0	0.0302	0.0364	647	0.457	0.427	-0.93	0	3757	5	596	280	154	148	337	100	1	5.65	1
1	1	7	22	p-Ctrl	559	7305	6946	6746	0	534	7280	6882	86060	1124944	1038884	0	0.0254	0.0529	456	0.708	1.4	-0.2	0	3790	5	615	280	154	148	288	100	1	5.65	1
1	1	7	23	149	3392	10196	7251	6804	0	3392	10196	7012	522322	1570138	1047816	0	0.043	0.0918	1971	1.55	1.6	1.71	0	5526	1	633	281	154	163	306	96	1.15	5.26	0.93
1	1	7	24	149	1390	8114	6992	6724	0	1426	8150	6888	205686	1200838	995152	0	0.0427	0.0687	969	0.849	1.73	-0.21	0	4228	1	652	281	148	153	283	97	1.18	5.28	1.05
1	1	7	25	149	839	7467	6853	6628	0	876	7504	6808	129172	1149884	1020712	0	0.0364	0.0484	388	0.124	0.717	-0.96	0	3890	3	670	281	154	126	345	93	1.37	9.32	1.09
1	1	7	26	149	614	7218	6757	6604	0	616	7220	6732	94578	1111594	1017016	0	0.0296	0.0345	742	0.784	0.666	0.091	0	3735	5	691	281	154	148	345	100	1	5.65	1
1	1	7	27	149	300	6890	6768	6590	0	316	6906	6716	46178	1061038	1014860	0	0.029	0.0543	476	0.823	1.51	0.116	0	3504	5	711	280	154	148	278	100	1	5.65	1
1	1	7	28	150	2710	9328	6994	6618	0	2746	9364	6796	401006	1380470	979464	0	0.0401	0.0833	913	1.28	1.63	0.371	0	4899	1	730	281	148	149	320	95	1.19	5.27	1.06
1	1	7	29	150	1298	7852	6825	6554	0	1276	7830	6736	197302	1193510	996208	0	0.0346	0.0561	1080	0.947	0.903	-0.33	0	4094	1	748	281	152	150	312	95	1.21	9.08	1
1	1	7	30	150	839	7361	6732	6522	0	840	7362	6702	127584	1118928	991344	0	0.0301	0.0432	802	0.615	0.582	-0.7	0	3774	3	768	281	152	156	348	95	1.31	6.16	1.01
1	1	7	31	150	503	7017	6667	6514	0	480	6994	6660	77460	1080616	1003156	0	0.0333	0.0362	688	0.527	0.806	-0.61	0	3652	5	788	281	154	148	342	100	1	5.65	1
1	1	7	32	150	352	6820	6631	6468	0	350	6818	6642	54156	1050228	996072	0	0.0336	0.037	797	0.766	0.666	-0.28	0	3548	5	808	282	154	148	331	100	1	5.65	1
1	1	7	33	p-Ctrl	561	7075	6691	6514	0	564	7078	6674	86436	1089592	1003156	0	0.0349	0.0447	518	0.266	1.2	-0.94	0	3671	5	826	282	154	148	293	100	1	5.65	1
1	1	7	34	151	2380	8886	6861	6506	0	2452	8958	6714	347482	1297358	949876	0	0.0401	0.0757	775	1.33	1.21	1.17	0	4692	1	846	282	146	148	310	98	1.13	4.9	1.07
1	1	7	35	151	910	7410	6746	6500	0	898	7398	6684	140202	1141202	1001000	0	0.036	0.0542	682	0.652	0.845	-0.55	0	3819	3	864	282	154	151	301	92	1.46	8.93	1.06
1	1	7	36	151	622	7096	6655	6474	0	608	7082	6650	95780	1092776	996996	0	0.0322	0.04	626	0.633	0.818	-0.32	0	3650	5	884	282	154	148	339	100	1	5.65	1
1	1	7	37	151	390	6780	6552	6390	0	388	6778	6560	60110	1044170	984060	0	0.0343	0.0386	585	0.633	0.427	-0.26	0	3507	5	904	282	154	148	322	100	1	5.65	1
1	1	7	38	151	653	7017	6545	6364	0	472	6836	6538	100578	1080634	980056	0	0.116	0.0433	5899	2.4	0.893	4.82	0	3808	5	923	283	154	148	297	100	1	5.65	1
1	1	7	39	152	2886	9280	6780	6394	0	2918	9312	6602	438668	1410556	971888	0	0.0372	0.0863	808	1.18	1.36	0.137	0	4929	1	942	282	152	159	306	96	1.18	4.14	0.97
1	1	7	40	152	1081	7473	6698	6392	0	1076	7468	6612	164328	1135912	971584	0	0.0356	0.0707	1122	0.981	0.993	-0.19	0	3860	1	961	282	152	163	281	96	1.28	6.1	1.02
1	1	7	41	152	727	7143	6609	6416	0	734	7150	6588	110518	1085750	975232	0	0.0292	0.0438	439	0.617	0.515	-0.77	0	3644	3	980	282	152	157	326	95	1.4	8.77	1.05
1	1	7	42	152	475	6793	6522	6318	0	472	6790	6478	73182	1046154	972972	0	0.0382	0.0443	401	0.388	0.999	-1.23	0	3479	5	1000	282	154	148	329	100	1	5.65	1
1	1	7	43	152	340	6614	6435	6274	0	344	6618	6432	52354	1018550	966196	0	0.0363	0.0389	781	0.676	0.72	-0.83	0	3387	5	1019	281	154	148	328	100	1	5.65	1
1	1	7	44	p-Ctrl	459	6779	6504	6320	0	446	6766	6462	70642	1043922	973280	0	0.0329	0.0501	689	0.431	1.26	-0.68	0	3478	5	1039	283	154	148	313	100	1	5.65	1
1	1	7	45	153	2545	8931	6746	6386	0	2606	8992	6576	381816	1339716	957900	0	0.0509	0.083	1186	0.948	1.44	-0.48	0	4780	1	1058	282	150	153	314	97	1.13	4.69	1.11
1	1	7	46	153	942	7366	6672	6424	0	994	7418	6590	139460	1090212	950752	0	0.0491	0.0578	995	0.917	1.15	-0.41	0	3862	1	1076	282	148	122	329	96	1.19	9.08	1.17
1	1	7	47	153	593	6961	6500	6368	0	596	6964	6510	91352	1072024	980672	0	0.0318	0.0367	727	0.573	0.761	-0.95	0	3680	5	1097	282	154	148	340	100	1	5.65	1
1	1	7	48	153	486	6732	6405	6246	0	472	6718	6414	74856	1036740	961884	0	0.0336	0.0383	779	0.977	0.346	0.238	0	3503	5	1116	281	154	148	349	100	1	5.65	1
1	1	7	49	153	302	6512	6413	6210	0	290	6500	6370	46484	1002824	956340	0	0.0328	0.0515	489	0.584	1.12	-0.5	0	3332	5	1136	283	154	148	322	100	1	5.65	1
1	1	7	50	154	2207	8493	6622	6286	0	2266	8552	6468	331046	1273946	942900	0	0.0425	0.0776	494	0.889	1.33	-0.18	0	4442	1	1155	282	150	139	317	100	1.1	4.28	1.02
1	1	7	51	154	862	7152	6508	6290	0	884	7174	6464	127610	1058530	930920	0	0.0343	0.0507	591	0.906	0.711	-0.17	0	3718	3	1174	282	148	160	330	93	1.46	8.15	0.97
1	1	7	52	154	550	6824	6426	6274	0	536	6810	6440	84736	1050932	966196	0	0.0346	0.0377	936	0.688	0.571	-0.83	0	3572	5	1194	283	154	148	314	100	1	5.65	1
1	1	7	53	154	339	6577	6390	6238	0	358	6596	6390	52162	1012814	960652	0	0.0359	0.0353	582	0.354	0.499	-1	0	3491	5	1213	283	154	148	327	100	1	5.65	1
1	1	7	54	154	293	6479	6343	6186	0	302	6488	6338	45102	997746	952644	0	0.031	0.0328	337	0.0606	0.137	-0.92	0	3345	5	1233	282	154	148	331	100	1	5.65	1
1	1	7	55	p-Ctrl	454	6622	6355	6168	0	466	6634	6330	69896	1019768	949872	0	0.0321	0.0471	585	0.106	1.1	-1.13	0	3444	5	1252	283	154	148	323	100	1	5.65	1
1	1	7	56	155	2514	8742	6565	6228	0	2564	8792	6402	382100	1328756	946656	0	0.0356	0.0797	861	1.21	1.29	0.124	0	4557	1	1272	282	152	147	345	97	1.14	4.84	1.08
1	1	7	57	155	1085	7301	6464	6216	0	1096	7312	6410	167120	1124384	957264	0	0.0303	0.0557	603	0.747	0.73	-0.83	0	3754	1	1291	282	154	149	329	96	1.19	5.26	1.05
1	1	7	58	155	683	6843	6349	6160	0	714	6874	6360	105176	1053816	948640	0	0.033	0.0419	550	0.219	0.444	-1.13	0	3559	5	1310	282	154	148	319	100	1	5.65	1
1	1	7	59	155	427	6621	6343	6194	0	434	6628	6352	65778	1019654	953876	0	0.0311	0.0362	483	0.702	0.374	-0.45	0	3430	5	1330	280	154	148	327	100	1	5.65	1
1	1	7	60	155	274	6444	6342	6170	0	282	6452	6332	42176	992356	950180	0	0.0316	0.0445	760	0.755	0.943	-0.51	0	3300	5	1350	282	154	148	293	100	1	5.65	1
1	1	7	61	156	2625	8837	6619	6212	0	2670	8882	6378	399034	1343258	944224	0	0.0393	0.0949	667	1.53	1.6	1.29	0	4673	1	1368	282	152	149	304	99	1.12	4.51	1.08
1	1	7	62	156	1113	7333	6508	6220	0	1106	7326	6400	169190	1114630	945440	0	0.0232	0.0677	356	1.25	1.09	0.597	0	3764	1	1388	282	152	163	304	96	1.19	5.14	1.05
1	1	7	63	156	681	6853	6357	6172	0	678	6850	6330	102184	1027984	925800	0	0.0303	0.0434	763	0.328	0.775	-1.11	0	3513	3	1407	282	150	148	323	94	1.47	8.55	1.06
1	1	7	64	156	506	6608	6258	6102	0	496	6598	6256	77974	1017682	939708	0	0.0346	0.0345	504	0.831	0.334	0.0782	0	3427	5	1427	283	154	148	335	100	1	5.65	1
1	1	7	65	156	242	6334	6229	6092	0	238	6330	6222	37214	975382	938168	0	0.0343	0.0351	625	0.403	0.579	-1.18	0	3208	5	1447	282	154	148	358	100	1	5.65	1
1	1	7	66	p-Ctrl	509	6617	6303	6108	0	512	6620	6284	78426	1019058	940632	0	0.035	0.0473	1225	0.934	0.896	-0.52	0	3421	5	1466	283	154	148	317	100	1	5.65	1
1	1	7	67	157	2391	8531	6490	6140	0	2392	8532	6354	358674	1279674	921000	0	0.0341	0.0813	1122	0.939	1.24	-0.44	0	4402	1	1484	282	150	135	323	97	1.13	4.5	1
1	1	7	68	157	1118	7242	6361	6124	0	1120	7244	6310	165448	1071800	906352	0	0.0278	0.0586	626	0.64	0.945	-0.78	0	3718	3	1504	283	148	138	335	93	1.45	9.13	1.08
1	1	7	69	157	688	6812	6340	6124	0	680	6804	6348	105954	1049050	943096	0	0.0299	0.046	564	0.29	0.728	-1.19	0	3508	5	1523	283	154	148	333	100	1	5.65	1
1	1	7	70	157	483	6559	6268	6076	0	472	6548	6280	74324	1010028	935704	0	0.0362	0.0422	530	0.483	0.991	-0.8	0	3389	5	1542	282	154	148	355	100	1	5.65	1
1	1	7	71	157	233	6303	6260	6070	0	242	6312	6236	35826	970606	934780	0	0.0364	0.0512	428	0.124	1.43	-0.48	0	3227	5	1562	283	154	148	330	100	1	5.65	1
1	1	7	72	158	2697	8825	6509	6128	0	2738	8866	6296	404582	1323782	919200	0	0.0383	0.0968	793	1.44	1.63	0.905	0	4691	1	1582	283	150	150	310	100	1.07	4.46	1
1	1	7	73	158	1205	7263	6303	6058	0	1220	7278	6234	180822	1089522	908700	0	0.0342	0.0593	838	1.28	0.996	0.788	0	3765	3	1601	283	150	148	337	92	1.36	7.89	1.05
1	1	7	74	158	771	6829	6235	6058	0	772	6830	6226	118768	1051700	932932	0	0.0355	0.0414	688	0.697	0.687	-0.65	0	3564	5	1621	284	154	148	299	100	1	5.65	1
1	1	7	75	158	416	6428	6179	6012	0	388	6400	6186	64078	989926	925848	0	0.0298	0.0402	554	0.525	0.516	-1.12	0	3324	5	1639	282	154	148	328	100	1	5.65	1
1	1	7	76	158	296	6248	6126	5952	0	282	6234	6108	45562	962170	916608	0	0.0366	0.0403	695	0.28	0.618	-1.25	0	3215	5	1660	284	154	148	358	100	1	5.65	1
1	1	7	77	p-Ctrl	385	6383	6209	5998	0	394	6392	6168	59344	983036	923692	0	0.0362	0.0557	481	0.697	0.968	-0.3	0	3285	5	1680	282	154	148	300	100	1	5.65	1
1	1	7	78	159	2306	8366	6456	6060	0	2334	8394	6236	350576	1271696	921120	0	0.0466	0.0957	1073	0.891	1.45	-0.68	0	4445	1	1699	283	152	158	292	98	1.13	3.94	1.05
1	1	7	79	159	975	7043	6309	6068	0	982	7050	6284	148194	1070530	922336	0	0.0344	0.0596	801	0.575	0.962	-0.89	0	3622	3	1718	283	152	141	327	93	1.31	7.42	1.1
1	1	7	80	159	527	6507	6167	5980	0	518	6498	6182	81124	1002044	920920	0	0.0311	0.0411	631	0.454	0.481	-0.52	0	3386	5	1738	283	154	148	352	100	1	5.65	1
1	1	7	81	159	412	6378	6141	5966	0	418	6384	6146	63506	982270	918764	0	0.0334	0.0388	509	0.23	0.512	-1.05	0	3368	5	1758	284	154	148	355	100	1	5.65	1
1	1	7	82	159	286	6252	6182	5966	0	286	6252	6132	44090	962854	918764	0	0.0329	0.0551	558	0.361	1.05	-1.22	0	3234	5	1778	283	154	148	326	100	1	5.65	1
1	1	7	83	160	2754	8780	6455	6026	0	2790	8816	6272	413120	1317020	903900	0	0.032	0.0932	758	1.17	1.2	0.0226	0	4674	1	1796	284	150	161	286	97	1.16	5.05	1.06
1	1	7	84	160	1118	7134	6278	6016	0	1126	7142	6186	163212	1041548	878336	0	0.0259	0.0651	723	0.935	1.09	0.12	0	3664	3	1816	284	146	149	323	92	1.35	7.17	1.07
1	1	7	85	160	650	6654	6164	6004	0	634	6638	6148	100074	1024690	924616	0	0.0361	0.0402	534	0.211	0.746	-1.02	0	3446	5	1835	283	154	148	343	100	1	5.65	1
1	1	7	86	160	443	6473	6161	6030	0	448	6478	6144	68258	996878	928620	0	0.0298	0.0339	560	0.0527	0.689	-1.12	0	3307	5	1855	284	154	148	355	100	1	5.65	1
1	1	7	87	160	275	6285	6155	6010	0	276	6286	6154	42348	967888	925540	0	0.0364	0.0351	904	0.623	0.438	-0.84	0	3249	5	1875	285	154	148	319	100	1	5.65	1
1	1	7	88	p-Ctrl	393	6443	6199	6050	0	404	6454	6186	60524	992224	931700	0	0.0343	0.04	1000	0.669	0.63	-0.46	0	3334	5	1894	283	154	148	327	100	1	5.65	1
1	1	7	89	161	1334	7408	6334	6074	0	1364	7438	6260	202780	1126028	923248	0	0.0281	0.0627	482	0.683	0.865	-0.97	0	3796	3	1913	283	152	137	334	92	1.39	9.73	1
1	1	7	90	161	584	6684	6268	6100	0	610	6710	6244	89944	1029344	939400	0	0.0343	0.0398	512	0.555	0.799	-0.33	0	3554	5	1932	284	154	148	298	100	1	5.65	1
1	1	7	91	161	433	6539	6243	6106	0	416	6522	6242	66748	1007072	940324	0	0.0327	0.0348	582	0.424	0.354	-1.05	0	3444	5	1951	282	154	148	340	100	1	5.65	1
1	1	7	92	161	293	6363	6213	6070	0	288	6358	6208	45154	979934	934780	0	0.0323	0.0327	739	0.499	0.45	-0.97	0	3260	5	1971	281	154	148	344	100	1	5.65	1
1	1	7	93	161	195	6267	6230	6072	0	192	6264	6226	30030	965118	935088	0	0.033	0.0362	459	0.12	0.537	-0.47	0	3243	5	1991	282	154	148	361	100	1	5.65	1
1	1	7	94	162	1272	7482	6458	6210	0	1280	7490	6384	193334	1137254	943920	0	0.0276	0.0564	429	1.08	0.848	-0.3	0	3860	3	2010	283	152	140	316	95	1.38	8.96	1.05
1	1	7	95	162	598	6862	6424	6264	0	600	6864	6418	92154	1056810	964656	0	0.0312	0.0376	423	0.116	0.979	-1	0	3599	5	2030	283	154	148	303	100	1	5.65	1
1	1	7	96	162	373	6621	6371	6248	0	368	6616	6372	57392	1019584	962192	0	0.0262	0.0291	451	0.0668	0.655	-1.19	0	3419	5	2049	282	154	148	328	100	1	5.65	1
1	1	7	97	162	310	6512	6340	6202	0	304	6506	6354	47736	1002844	955108	0	0.0287	0.031	758	0.882	0.359	0.00495	0	3368	5	2069	282	154	148	353	100	1	5.65	1
1	1	7	98	162	215	6435	6362	6220	0	204	6424	6364	33056	990936	957880	0	0.0305	0.0344	481	0.569	0.583	-0.41	0	3300	5	2089	281	154	148	356	100	1	5.65	1
1	1	7	99	p-Ctrl	416	6796	6558	6380	0	416	6796	6520	63992	1046512	982520	0	0.0278	0.043	417	0.153	1.04	-0.46	0	3541	5	2109	282	154	148	297	100	1	5.65	1
1	1	7	100	163	1867	8339	6809	6472	0	1924	8396	6660	276250	1234106	957856	0	0.0442	0.0676	537	0.957	1	-0.46	0	4400	1	2127	284	148	150	287	97	1.17	5.49	1.07
1	1	7	101	163	909	7431	6771	6522	0	928	7450	6696	136286	1114586	978300	0	0.0327	0.0517	686	0.83	0.677	-0.54	0	3780	3	2145	283	150	116	331	92	1.44	10.3	1.13
1	1	7	102	163	581	7191	6792	6610	0	586	7196	6774	85942	1064222	978280	0	0.0321	0.0394	596	0.651	0.541	-0.76	0	3689	3	2165	284	148	121	368	91	1.48	12.5	1.17
1	1	7	103	163	368	7016	6813	6648	0	374	7022	6812	56598	1080390	1023792	0	0.0322	0.0366	792	0.359	0.498	-1.31	0	3628	5	2184	284	154	148	342	100	1	5.65	1
1	1	7	104	163	283	7007	6895	6724	0	286	7010	6894	43632	1079128	1035496	0	0.0302	0.0368	477	0.729	0.417	-0.21	0	3607	5	2204	282	154	148	343	100	1	5.65	1
1	1	7	105	164	2547	9353	7198	6806	0	2562	9368	7016	376976	1384264	1007288	0	0.0339	0.0843	625	0.985	1.29	-0.05	0	4882	1	2224	284	148	136	351	96	1.17	6.29	1
1	1	7	106	164	973	7905	7182	6932	0	1008	7940	7110	149766	1217294	1067528	0	0.0427	0.0588	1118	0.993	1.19	-0.16	0	4147	3	2243	284	154	117	349	91	1.4	13.6	1.17
1	1	7	107	164	674	7616	7123	6942	0	670	7612	7110	103862	1172930	1069068	0	0.029	0.0361	553	0.743	0.451	-0.06	0	4002	5	2263	284	154	148	367	100	1	5.65	1
1	1	7	108	164	529	7449	7080	6920	0	534	7454	7088	81524	1147204	1065680	0	0.0263	0.0336	703	0.702	0.526	-0.29	0	3820	5	2284	284	154	148	324	100	1	5.65	1
1	1	7	109	164	336	7246	7050	6910	0	338	7248	7046	51730	1115870	1064140	0	0.0255	0.0302	507	0.31	0.386	-0.82	0	3689	5	2302	285	154	148	340	100	1	5.65	1
1	1	7	110	p-Ctrl	359	7397	7196	7038	0	358	7396	7182	55226	1139078	1083852	0	0.0231	0.039	464	0.504	1.08	-0.54	0	3805	5	2323	285	154	148	312	100	1	5.65	1
1	1	7	111	165	1923	9019	7377	7096	0	1920	9016	7258	292266	1370858	1078592	0	0.0265	0.0592	314	1.15	1.26	0.208	0	4714	1	2340	284	152	164	315	97	1.14	4.16	1.04
1	1	7	112	165	972	8026	7257	7054	0	992	8046	7222	147704	1219912	1072208	0	0.0264	0.0425	632	0.96	0.94	0.186	0	4093	3	2360	284	152	134	341	93	1.4	8.47	0.98
1	1	7	113	165	582	7598	7172	7016	0	582	7598	7164	89626	1170090	1080464	0	0.0249	0.0295	527	0.756	0.322	-0.09	0	3952	5	2380	285	154	148	356	100	1	5.65	1
1	1	7	114	165	457	7471	7148	7014	0	464	7478	7144	70418	1150574	1080156	0	0.0235	0.0282	613	1.06	0.456	0.553	0	3861	5	2400	284	154	148	342	100	1	5.65	1
1	1	7	115	165	305	7363	7247	7058	0	290	7348	7198	46972	1133904	1086932	0	0.0247	0.0456	479	1.09	1.3	1.47	0	3756	5	2419	285	154	148	336	100	1	5.65	1
1	1	7	116	166	2581	9731	7467	7150	0	2582	9732	7318	392336	1479136	1086800	0	0.0301	0.0682	1040	1.18	1.23	0.0362	0	5076	1	2438	284	152	132	343	96	1.17	5.56	1.03
1	1	7	117	166	1152	8330	7410	7178	0	1156	8334	7338	172830	1249530	1076700	0	0.0275	0.0465	602	0.607	0.992	-1.07	0	4260	1	2457	285	150	144	339	96	1.24	7.48	1.12
1	1	7	118	166	634	7856	7363	7222	0	640	7862	7344	97690	1209878	1112188	0	0.0268	0.0276	504	0.263	0.731	-0.95	0	4061	5	2477	284	154	148	343	100	1	5.65	1
1	1	7	119	166	390	7676	7406	7286	0	386	7672	7418	60128	1182172	1122044	0	0.0252	0.0249	373	0.356	0.882	-0.96	0	3978	5	2497	284	154	148	352	100	1	5.65	1
1	1	7	120	166	271	7623	7448	7352	0	270	7622	7454	41688	1173896	1132208	0	0.023	0.022	596	0.377	0.718	-1.05	0	3925	5	2517	285	154	148	312	100	1	5.65	1
1	1	7	121	p-Ctrl	535	7923	7538	7388	0	540	7928	7502	82410	1220162	1137752	0	0.025	0.0355	333	0.438	1.32	-0.27	0	4051	5	2535	284	154	148	308	100	1	5.65	1
1	1	7	122	167	2792	10294	7873	7502	0	2750	10252	7642	429962	1585270	1155308	0	0.0298	0.0735	1055	1.33	1.99	0.621	0	5369	1	2555	285	154	155	326	98	1.12	3.63	1.04
1	1	7	123	167	1292	8852	7836	7560	0	1320	8880	7722	188674	1292434	1103760	0	0.0409	0.0537	722	1.12	1.28	0.548	0	4631	1	2574	285	146	146	307	95	1.22	6.88	1.07
1	1	7	124	167	706	8342	7830	7636	0	696	8332	7792	104560	1234688	1130128	0	0.026	0.0357	425	0.204	0.471	-1.21	0	4245	1	2593	285	148	138	359	95	1.29	7.64	1.17
1	1	7	125	167	482	8148	7819	7666	0	484	8150	7830	74272	1254836	1180564	0	0.0237	0.0249	640	0.7	0.208	-0.46	0	4201	5	2614	285	154	148	340	100	1	5.65	1
1	1	7	126	167	335	8055	7864	7720	0	332	8052	7850	51576	1240456	1188880	0	0.022	0.0297	474	0.651	1.15	-0.76	0	4152	5	2633	285	154	148	348	100	1	5.65	1
1	1	7	127	168	2698	10540	8240	7842	0	2742	10584	8006	410034	1602018	1191984	0	0.0336	0.0781	1310	1.19	1.92	0.292	0	5491	1	2652	285	152	146	315	98	1.12	4.67	1.07
1	1	7	128	168	1150	9044	8165	7894	0	1174	9068	8050	170222	1338534	1168312	0	0.026	0.0539	439	0.636	1.45	-0.35	0	4648	1	2671	286	148	141	324	95	1.26	6.69	1.01
1	1	7	129	168	723	8677	8119	7954	0	698	8652	8092	111398	1336314	1224916	0	0.0279	0.0302	939	0.656	0.673	-0.35	0	4479	5	2691	285	154	148	322	100	1	5.65	1
1	1	7	130	168	557	8511	8089	7954	0	554	8508	8068	85726	1310642	1224916	0	0.024	0.0252	563	0.193	0.532	-0.98	0	4396	5	2711	284	154	148	339	100	1	5.65	1
1	1	7	131	168	329	8241	8054	7912	0	320	8232	8032	50634	1269082	1218448	0	0.0256	0.025	541	0.23	0.348	-0.99	0	4248	5	2730	286	154	148	312	100	1	5.65	1
1	1	7	132	p-Ctrl	648	8556	8062	7908	0	654	8562	8030	98444	1300460	1202016	0	0.0237	0.029	747	0.812	0.731	-0.41	0	4334	1	2750	285	152	162	352	94	1.28	6.5	1.04
1	1	8	1	169	4690	11642	7469	6952	0	5052	12004	7140	703466	1746266	1042800	0	0.0909	0.115	1988	1.67	2.16	2.28	0	6685	1	211	300	150	163	339	98	1.09	3.89	1.04
1	1	8	2	169	2323	9273	7320	6950	0	2414	9364	7146	348452	1390952	1042500	0	0.0419	0.0774	858	1.44	1.49	1.67	0	4877	1	231	300	150	142	346	96	1.18	5.86	1.08
1	1	8	3	169	1252	8160	7191	6908	0	1270	8178	7128	187780	1223980	1036200	0	0.0376	0.0544	679	0.695	0.578	-0.98	0	4222	3	250	300	150	139	340	92	1.35	9.27	1.09
1	1	8	4	169	922	7792	7093	6870	0	932	7802	7072	141912	1199892	1057980	0	0.0279	0.0453	724	0.549	0.366	-0.8	0	4085	5	269	299	154	148	312	100	1	5.65	1
1	1	8	5	169	459	7333	7087	6874	0	466	7340	7054	70714	1129310	1058596	0	0.0306	0.0516	587	0.287	1.31	-1.08	0	3771	5	288	299	154	148	310	100	1	5.65	1
1	1	8	6	170	3506	10472	7450	6966	0	3674	10640	7228	525844	1570744	1044900	0	0.0701	0.0899	685	0.91	1.27	-0.45	0	5731	1	307	300	150	139	292	97	1.17	5.47	1.04
1	1	8	7	170	1628	8678	7368	7050	0	1644	8694	7236	237692	1266992	1029300	0	0.0363	0.0649	1094	0.702	1.39	-0.93	0	4525	1	326	300	146	155	312	95	1.27	5.55	1
1	1	8	8	170	1126	8056	7150	6930	0	1138	8068	7100	173366	1240586	1067220	0	0.0288	0.0479	670	0.868	1.12	-0.35	0	4243	5	345	300	154	148	291	100	1	5.65	1
1	1	8	9	170	552	7394	7015	6842	0	540	7382	7008	85066	1138734	1053668	0	0.0329	0.0374	440	0.306	0.456	-0.16	0	3842	5	364	301	154	148	312	100	1	5.65	1
1	1	8	10	170	429	7261	6988	6832	0	414	7246	7000	66106	1118234	1052128	0	0.0319	0.0343	774	0.247	0.507	-1.22	0	3750	5	384	300	154	148	304	100	1	5.65	1
1	1	8	11	p-Ctrl	1122	8024	7187	6902	0	1186	8088	7074	166028	1187524	1021496	0	0.0393	0.0723	505	0.43	1.37	-1	0	4170	1	403	300	148	147	302	95	1.28	6.59	1.08
1	1	8	12	171	5004	11924	7551	6920	0	5252	12172	7144	740620	1764780	1024160	0	0.0797	0.123	960	1.72	1.8	2.49	0	6865	1	422	300	148	170	292	98	1.14	4.18	1.03
1	1	8	13	171	2404	9320	7322	6916	0	2474	9390	7088	355720	1379288	1023568	0	0.0377	0.0893	757	1.41	1.91	1.35	0	4943	1	441	300	148	155	306	96	1.17	5.33	1.06
1	1	8	14	171	1509	8321	7093	6812	0	1512	8324	7024	226300	1248100	1021800	0	0.0354	0.0583	853	0.568	0.847	-0.78	0	4354	3	461	300	150	140	313	91	1.39	7.86	1.07
1	1	8	15	171	788	7510	6909	6722	0	796	7518	6902	121292	1156480	1035188	0	0.0302	0.039	694	0.728	0.476	-0.68	0	3978	5	479	299	154	148	286	100	1	5.65	1
1	1	8	16	171	451	7099	6824	6648	0	418	7066	6826	69498	1093290	1023792	0	0.0334	0.0371	728	0.698	0.996	-0.19	0	3672	5	498	299	154	148	335	100	1	5.65	1
1	1	8	17	172	4110	10886	7248	6776	0	4186	10962	6972	632990	1676494	1043504	0	0.0528	0.101	2002	1.63	1.77	1.46	0	5983	1	518	300	154	156	336	97	1.14	4.43	1.04
1	1	8	18	172	2119	8923	7145	6804	0	2148	8952	7006	322050	1356258	1034208	0	0.0375	0.0766	1311	1	1.47	-0.37	0	4686	1	538	300	152	142	323	94	1.26	6.5	1.01
1	1	8	19	172	1122	7840	6933	6718	0	1142	7860	6912	172722	1207294	1034572	0	0.0337	0.0435	613	0.663	0.468	-0.46	0	4059	3	557	300	154	143	316	90	1.47	9.19	1
1	1	8	20	172	685	7305	6784	6620	0	700	7320	6774	105506	1124986	1019480	0	0.0283	0.0358	539	0.588	0.4	-0.75	0	3845	5	575	300	154	148	324	100	1	5.65	1
1	1	8	21	172	421	6993	6730	6572	0	430	7002	6712	64800	1076888	1012088	0	0.0308	0.0352	403	0.171	0.716	-1.02	0	3655	5	596	300	154	148	330	100	1	5.65	1
1	1	8	22	p-Ctrl	1094	7748	6924	6654	0	1096	7750	6828	166264	1177672	1011408	0	0.0283	0.0613	693	0.611	1.28	-0.99	0	3998	3	614	300	152	148	314	91	1.44	9.41	1.03
1	1	8	23	173	2765	9477	7124	6712	0	2854	9566	6944	409224	1402600	993376	0	0.0444	0.0825	1473	1.26	1.29	0.494	0	4982	1	633	300	148	136	301	98	1.12	5.89	1.12
1	1	8	24	173	1077	7715	6872	6638	0	1072	7710	6810	159340	1141764	982424	0	0.0315	0.0533	662	0.982	0.93	0.235	0	4022	3	652	300	148	153	302	92	1.46	9.05	1.05
1	1	8	25	173	659	7185	6723	6526	0	664	7190	6702	101536	1106540	1005004	0	0.0286	0.0411	554	0.696	0.651	-0.95	0	3761	5	671	301	154	148	302	100	1	5.65	1
1	1	8	26	173	414	6910	6633	6496	0	436	6932	6632	63808	1064192	1000384	0	0.0305	0.0322	504	0.685	0.677	-0.21	0	3589	5	691	300	154	148	351	100	1	5.65	1
1	1	8	27	173	245	6703	6651	6458	0	238	6696	6630	37784	1032316	994532	0	0.0285	0.0486	488	0.171	1.08	-0.87	0	3462	5	711	298	154	148	332	100	1	5.65	1
1	1	8	28	174	2355	8863	6826	6508	0	2394	8902	6682	348554	1311738	963184	0	0.0424	0.0757	1050	0.805	1.33	-0.69	0	4676	1	730	300	148	119	308	98	1.12	4.94	1.09
1	1	8	29	174	1221	7715	6713	6494	0	1220	7714	6632	180690	1141802	961112	0	0.0239	0.0523	398	0.86	1.05	-0.6	0	3954	3	748	300	148	152	320	94	1.34	6.8	1.06
1	1	8	30	174	792	7166	6569	6374	0	798	7172	6548	122028	1103624	981596	0	0.0261	0.0429	585	0.925	0.809	0.459	0	3797	5	768	300	154	148	306	100	1	5.65	1
1	1	8	31	174	420	6766	6505	6346	0	420	6766	6490	64684	1041968	977284	0	0.0328	0.0372	670	0.442	0.73	-0.65	0	3486	5	787	300	154	148	347	100	1	5.65	1
1	1	8	32	174	303	6649	6516	6346	0	288	6634	6496	46726	1024010	977284	0	0.0365	0.0379	657	1	0.591	0.629	0	3416	5	809	301	154	148	296	100	1	5.65	1
1	1	8	33	p-Ctrl	935	7343	6661	6408	0	940	7348	6628	142134	1116150	974016	0	0.0336	0.0516	503	0.294	0.379	-0.67	0	3779	3	826	300	152	159	286	94	1.46	7.55	1.02
1	1	8	34	175	2529	8985	6791	6456	0	2566	9022	6652	384350	1365662	981312	0	0.0412	0.0752	751	0.671	1.06	-0.85	0	4738	1	845	301	152	144	303	98	1.1	4.48	1.06
1	1	8	35	175	936	7334	6635	6398	0	956	7354	6574	142234	1114730	972496	0	0.0338	0.059	767	0.685	0.944	-0.46	0	3781	3	864	301	152	148	308	93	1.42	7.86	1.06
1	1	8	36	175	655	7007	6523	6352	0	626	6978	6512	100932	1079140	978208	0	0.0382	0.0408	720	0.852	0.828	-0.1	0	3611	5	884	301	154	148	329	100	1	5.65	1
1	1	8	37	175	380	6642	6412	6262	0	384	6646	6398	58472	1022820	964348	0	0.034	0.0373	606	0.62	0.729	-0.38	0	3441	5	904	300	154	148	305	100	1	5.65	1
1	1	8	38	175	280	6542	6410	6262	0	302	6564	6402	43068	1007416	964348	0	0.036	0.0364	530	0.509	0.701	-0.34	0	3388	5	922	301	154	148	266	100	1	5.65	1
1	1	8	39	176	2446	8768	6697	6322	0	2470	8792	6500	371810	1332754	960944	0	0.042	0.0887	721	0.97	1.44	-0.3	0	4647	1	943	301	152	151	309	97	1.15	4.59	1.04
1	1	8	40	176	1160	7444	6562	6284	0	1150	7434	6488	171616	1101648	930032	0	0.0314	0.0582	687	0.712	0.459	-0.69	0	3846	3	961	301	148	153	281	93	1.46	8.49	1.01
1	1	8	41	176	702	6996	6493	6294	0	680	6974	6460	106752	1063440	956688	0	0.0362	0.0468	703	0.791	0.617	-0.24	0	3573	3	980	301	152	146	318	93	1.42	9.08	1.08
1	1	8	42	176	384	6570	6342	6186	0	376	6562	6326	59196	1011840	952644	0	0.0315	0.0366	358	0.331	0.601	-0.88	0	3405	5	1001	302	154	148	336	100	1	5.65	1
1	1	8	43	176	267	6437	6338	6170	0	270	6440	6338	41062	991242	950180	0	0.0377	0.0402	532	0.338	0.882	-1.1	0	3308	5	1021	302	154	148	292	100	1	5.65	1
1	1	8	44	p-Ctrl	760	7082	6561	6322	0	764	7086	6462	115536	1076480	960944	0	0.0362	0.0685	515	-0.08	1.56	-1.08	0	3660	3	1039	301	152	155	272	91	1.47	7.1	0.98
1	1	8	45	177	2671	9017	6705	6346	0	2730	9076	6544	406058	1370650	964592	0	0.0409	0.0809	840	1.48	1.37	1.43	0	4838	1	1058	301	152	154	293	97	1.16	4.45	1.03
1	1	8	46	177	940	7260	6578	6320	0	990	7310	6496	144746	1118026	973280	0	0.0487	0.0619	990	1.01	1.01	0.512	0	3784	1	1075	301	154	130	325	96	1.22	9.26	1.17
1	1	8	47	177	699	6915	6399	6216	0	712	6928	6402	107620	1064884	957264	0	0.0319	0.0412	638	0.418	0.819	-1.14	0	3602	5	1097	301	154	148	340	100	1	5.65	1
1	1	8	48	177	440	6588	6296	6148	0	458	6606	6288	67740	1014532	946792	0	0.0356	0.039	624	0.734	0.41	-0.53	0	3510	5	1116	302	154	148	308	100	1	5.65	1
1	1	8	49	177	331	6391	6221	6060	0	340	6400	6222	50932	984172	933240	0	0.0375	0.0395	553	0.348	0.663	-1.01	0	3339	5	1134	301	154	148	299	100	1	5.65	1
1	1	8	50	178	2175	8285	6424	6110	0	2222	8332	6306	321880	1226160	904280	0	0.0463	0.0736	755	0.721	1.34	-0.64	0	4335	1	1155	301	148	137	339	98	1.11	4.71	1
1	1	8	51	178	1013	7151	6341	6138	0	1012	7150	6314	153982	1086958	932976	0	0.0275	0.0457	528	0.608	0.451	-1.12	0	3693	3	1174	301	152	149	307	94	1.41	9.61	1.05
1	1	8	52	178	605	6699	6265	6094	0	578	6672	6272	93234	1031710	938476	0	0.0317	0.0405	788	0.815	0.339	-0.34	0	3498	5	1193	301	154	148	282	100	1	5.65	1
1	1	8	53	178	327	6421	6234	6094	0	340	6434	6240	50372	988848	938476	0	0.035	0.0378	540	0.673	0.684	-0.56	0	3395	5	1212	301	154	148	309	100	1	5.65	1
1	1	8	54	178	292	6412	6269	6120	0	294	6414	6266	45034	987514	942480	0	0.0303	0.0367	353	0.28	0.715	-1.18	0	3297	5	1232	301	154	148	340	100	1	5.65	1
1	1	8	55	p-Ctrl	802	6976	6383	6174	0	808	6982	6340	121876	1060324	938448	0	0.0319	0.0494	535	0.435	0.994	-1.16	0	3609	3	1252	301	152	159	324	94	1.36	8.94	1.03
1	1	8	56	179	2464	8620	6487	6156	0	2498	8654	6336	369580	1292980	923400	0	0.036	0.079	238	0.633	1.22	-0.73	0	4491	1	1271	301	150	137	333	98	1.11	4.27	1.02
1	1	8	57	179	975	7097	6331	6122	0	1004	7126	6276	148190	1078734	930544	0	0.0358	0.054	512	0.72	1.03	-0.21	0	3693	3	1291	301	152	139	332	92	1.47	13.7	1.09
1	1	8	58	179	652	6744	6261	6092	0	642	6734	6238	100390	1038558	938168	0	0.0342	0.0402	520	0.489	0.7	-0.41	0	3517	5	1310	301	154	148	346	100	1	5.65	1
1	1	8	59	179	447	6483	6186	6036	0	458	6494	6198	68812	998356	929544	0	0.0372	0.0349	541	-0.07	0.566	-0.79	0	3390	5	1330	301	154	148	361	100	1	5.65	1
1	1	8	60	179	275	6341	6235	6066	0	284	6350	6216	42416	976580	934164	0	0.0327	0.0479	464	0.543	1	-0.21	0	3273	5	1350	300	154	148	317	100	1	5.65	1
1	1	8	61	180	2301	8437	6486	6136	0	2356	8492	6306	345108	1265508	920400	0	0.0449	0.0848	412	1.14	1.54	0.146	0	4415	1	1369	302	150	137	315	98	1.15	5.06	1.03
1	1	8	62	180	1206	7332	6371	6126	0	1228	7354	6294	180964	1099864	918900	0	0.0347	0.0589	656	1.15	1.32	0.243	0	3792	1	1388	302	150	155	322	94	1.21	6.49	1
1	1	8	63	180	653	6645	6202	5992	0	628	6620	6178	100550	1023318	922768	0	0.0314	0.0439	655	0.195	0.357	-0.89	0	3440	5	1407	301	154	148	325	100	1	5.65	1
1	1	8	64	180	427	6403	6127	5976	0	450	6426	6142	65684	985988	920304	0	0.0291	0.0358	618	0.648	0.502	-0.54	0	3330	5	1428	301	154	148	348	100	1	5.65	1
1	1	8	65	180	246	6264	6169	6018	0	216	6234	6154	37856	964628	926772	0	0.0363	0.0387	683	0.395	0.812	-0.65	0	3238	5	1449	302	154	148	298	100	1	5.65	1
1	1	8	66	p-Ctrl	768	6812	6290	6044	0	786	6830	6212	118274	1049050	930776	0	0.0336	0.0633	665	0.378	0.837	-0.78	0	3535	5	1466	302	154	148	260	100	1	5.65	1
1	1	8	67	181	2479	8511	6425	6032	0	2568	8600	6272	371858	1276658	904800	0	0.0479	0.0892	1023	1.04	1.1	0.19	0	4460	1	1484	302	150	137	308	98	1.13	4.34	1.06
1	1	8	68	181	1073	7125	6279	6052	0	1096	7148	6256	158828	1054524	895696	0	0.034	0.0537	458	0.886	0.818	-0.37	0	3697	3	1504	302	148	148	343	95	1.32	7.11	1.02
1	1	8	69	181	626	6658	6230	6032	0	620	6652	6220	96472	1025400	928928	0	0.0363	0.0447	655	0.301	0.337	-1.26	0	3481	5	1523	302	154	148	299	100	1	5.65	1
1	1	8	70	181	348	6296	6114	5948	0	366	6314	6088	53654	969646	915992	0	0.0359	0.0389	717	0.685	0.421	-0.17	0	3283	5	1541	302	154	148	332	100	1	5.65	1
1	1	8	71	181	303	6231	6115	5928	0	304	6232	6114	46612	959524	912912	0	0.036	0.048	486	0.808	0.813	0.513	0	3234	5	1563	301	154	148	338	100	1	5.65	1
1	1	8	72	182	2341	8399	6385	6058	0	2290	8348	6268	346470	1243054	896584	0	0.0466	0.0767	857	1.47	1.14	1.41	0	4443	1	1581	302	148	129	324	97	1.16	6.82	1.02
1	1	8	73	182	1286	7300	6293	6014	0	1306	7320	6212	190362	1080434	890072	0	0.0348	0.0656	840	1.25	0.853	0.448	0	3800	1	1601	302	148	162	305	94	1.25	5.48	1
1	1	8	74	182	642	6624	6175	5982	0	618	6600	6158	95068	980404	885336	0	0.0382	0.0459	545	0.535	0.29	-0.61	0	3416	3	1620	302	148	150	292	91	1.42	10.6	1.08
1	1	8	75	182	359	6317	6127	5958	0	340	6298	6138	55294	972826	917532	0	0.04	0.0425	711	0.762	1.03	-0.37	0	3254	5	1638	303	154	148	304	100	1	5.65	1
1	1	8	76	182	195	6073	6067	5878	0	184	6062	6074	30106	935318	905212	0	0.0405	0.0417	582	0.343	0.395	-0.9	0	3172	5	1658	303	154	148	330	100	1	5.65	1
1	1	8	77	p-Ctrl	605	6585	6154	5980	0	628	6608	6118	93220	1014140	920920	0	0.036	0.0498	816	0.86	0.981	-0.44	0	3396	5	1679	301	154	148	334	100	1	5.65	1
1	1	8	78	183	2677	8685	6430	6008	0	2652	8660	6214	396166	1285350	889184	0	0.0387	0.0992	1046	1.25	1.44	0.565	0	4648	1	1698	303	148	154	306	97	1.12	4.61	1.02
1	1	8	79	183	1180	7210	6324	6030	0	1188	7218	6284	176996	1081496	904500	0	0.0385	0.0675	606	0.951	0.822	-0.06	0	3776	1	1718	303	150	148	324	95	1.23	6.45	1.05
1	1	8	80	183	546	6438	6102	5892	0	554	6446	6078	84070	991438	907368	0	0.0365	0.0495	727	0.136	0.613	-1.23	0	3384	5	1737	303	154	148	346	100	1	5.65	1
1	1	8	81	183	388	6268	6025	5880	0	382	6262	6028	59780	965300	905520	0	0.0324	0.0339	560	0.117	0.341	-1.28	0	3253	5	1757	303	154	148	336	100	1	5.65	1
1	1	8	82	183	304	6184	6075	5880	0	284	6164	6042	46786	952306	905520	0	0.0367	0.051	528	0.183	1.19	-0.89	0	3196	5	1778	303	154	148	324	100	1	5.65	1
1	1	8	83	184	2420	8364	6310	5944	0	2492	8436	6158	358230	1237942	879712	0	0.0556	0.0822	1087	0.987	0.807	-0.47	0	4513	1	1796	303	148	152	284	97	1.14	3.98	1.03
1	1	8	84	184	1173	7129	6199	5956	0	1152	7108	6158	175946	1069346	893400	0	0.0283	0.0571	751	0.746	0.652	-0.65	0	3684	3	1815	303	150	145	314	95	1.34	6.74	1.06
1	1	8	85	184	584	6520	6093	5936	0	584	6520	6082	89884	1004028	914144	0	0.032	0.0392	587	0.557	0.752	-1.2	0	3452	5	1835	304	154	148	333	100	1	5.65	1
1	1	8	86	184	322	6256	6083	5934	0	324	6258	6070	49656	963492	913836	0	0.03	0.0357	560	0.61	0.462	-0.63	0	3268	5	1855	303	154	148	360	100	1	5.65	1
1	1	8	87	184	187	6153	6111	5966	0	210	6176	6100	28778	947542	918764	0	0.0335	0.0381	478	0.188	0.522	-0.83	0	3205	5	1876	302	154	148	311	100	1	5.65	1
1	1	8	88	p-Ctrl	605	6603	6204	5998	0	588	6586	6160	93132	1016824	923692	0	0.0313	0.0533	589	0.56	0.922	-0.87	0	3470	5	1894	303	154	148	306	100	1	5.65	1
1	1	8	89	185	1714	7808	6380	6094	0	1718	7812	6266	253604	1155516	901912	0	0.0267	0.0701	450	0.667	1.39	-1.13	0	4012	1	1913	302	148	117	307	94	1.23	8.91	1.06
1	1	8	90	185	786	6884	6281	6098	0	772	6870	6250	114692	1005000	890308	0	0.0332	0.0468	600	0.312	0.742	-1.05	0	3526	1	1932	302	146	154	300	95	1.3	6.14	1.09
1	1	8	91	185	485	6505	6187	6020	0	478	6498	6188	74764	1001844	927080	0	0.0344	0.0378	578	0.148	0.331	-1.03	0	3385	5	1951	302	154	148	328	100	1	5.65	1
1	1	8	92	185	347	6377	6169	6030	0	376	6406	6172	53478	982098	928620	0	0.031	0.0333	892	0.843	0.417	0.276	0	3314	5	1971	302	154	148	379	100	1	5.65	1
1	1	8	93	185	254	6230	6139	5976	0	242	6218	6128	39166	959470	920304	0	0.0295	0.0408	483	0.359	0.865	-0.39	0	3221	5	1992	303	154	148	316	100	1	5.65	1
1	1	8	94	186	1689	7785	6403	6096	0	1716	7812	6288	249930	1152138	902208	0	0.0316	0.0681	499	0.726	0.883	-0.85	0	4106	1	2010	302	148	168	291	97	1.19	4.52	1.03
1	1	8	95	186	775	6973	6417	6198	0	792	6990	6368	116320	1046020	929700	0	0.0334	0.0525	555	0.738	0.951	-0.37	0	3586	3	2029	302	150	135	330	91	1.44	12.3	1.15
1	1	8	96	186	463	6677	6374	6214	0	470	6684	6360	71336	1028292	956956	0	0.0302	0.035	549	0.404	0.203	-0.92	0	3457	5	2050	302	154	148	333	100	1	5.65	1
1	1	8	97	186	327	6509	6317	6182	0	332	6514	6314	50418	1002446	952028	0	0.0271	0.0307	411	0.438	0.182	-0.79	0	3407	5	2068	302	154	148	324	100	1	5.65	1
1	1	8	98	186	250	6478	6371	6228	0	246	6474	6396	38496	997608	959112	0	0.0307	0.0341	604	0.33	0.781	-0.95	0	3329	5	2090	303	154	148	290	100	1	5.65	1
1	1	8	99	p-Ctrl	621	6989	6544	6368	0	628	6996	6518	91960	1034424	942464	0	0.0293	0.043	407	0.774	1.02	-0.49	0	3612	3	2107	302	148	163	289	94	1.4	7.78	1.03
1	1	8	100	187	2186	8604	6765	6418	0	2224	8642	6598	327828	1290528	962700	0	0.043	0.0827	738	1.02	1.52	-0.32	0	4580	1	2126	302	150	155	311	96	1.17	5.42	1.1
1	1	8	101	187	949	7381	6674	6432	0	1008	7440	6610	142276	1107076	964800	0	0.0378	0.0569	482	0.528	1.19	-0.49	0	3796	3	2146	303	150	114	349	92	1.46	11.8	1.05
1	1	8	102	187	702	7210	6697	6508	0	704	7212	6698	108122	1110354	1002232	0	0.0238	0.0383	402	0.45	0.486	-1.06	0	3730	5	2166	303	154	148	332	100	1	5.65	1
1	1	8	103	187	354	6950	6758	6596	0	360	6956	6750	54440	1070224	1015784	0	0.0256	0.0347	376	0.919	0.205	-0.21	0	3572	5	2185	303	154	148	321	100	1	5.65	1
1	1	8	104	187	339	6965	6799	6626	0	340	6966	6772	52238	1072642	1020404	0	0.0284	0.0366	628	6.26E-05	0.85	-1.17	0	3611	5	2204	303	154	148	354	100	1	5.65	1
1	1	8	105	188	2681	9445	7160	6764	0	2736	9500	6992	396836	1397908	1001072	0	0.0345	0.0811	713	1.22	1.4	0.508	0	4942	1	2224	303	148	141	344	98	1.12	4.43	1.06
1	1	8	106	188	1279	8153	7167	6874	0	1304	8178	7074	196960	1255556	1058596	0	0.0411	0.062	713	0.656	0.96	-0.84	0	4228	1	2243	303	154	122	334	94	1.29	8.99	1.17
1	1	8	107	188	819	7725	7094	6906	0	798	7704	7092	126186	1189710	1063524	0	0.027	0.0381	595	0.213	0.719	-1.02	0	4032	5	2263	303	154	148	335	100	1	5.65	1
1	1	8	108	188	538	7452	7080	6914	0	538	7452	7086	82926	1147682	1064756	0	0.0314	0.0342	1253	1.15	0.376	0.373	0	3839	5	2282	302	154	148	331	100	1	5.65	1
1	1	8	109	188	347	7281	7072	6934	0	350	7284	7064	53492	1121328	1067836	0	0.027	0.0297	353	0.681	0.691	-0.67	0	3789	5	2302	304	154	148	301	100	1	5.65	1
1	1	8	110	p-Ctrl	770	7798	7237	7028	0	780	7808	7198	118538	1200850	1082312	0	0.0262	0.0472	534	0.959	0.97	0.0905	0	4076	5	2321	303	154	148	300	100	1	5.65	1
1	1	8	111	189	2459	9509	7387	7050	0	2478	9528	7230	373800	1445400	1071600	0	0.0254	0.0698	711	0.763	1.1	-0.74	0	4856	1	2340	303	152	119	336	96	1.16	7.31	1.05
1	1	8	112	189	1111	8145	7231	7034	0	1104	8138	7192	168800	1237968	1069168	0	0.0278	0.0403	599	1.35	0.764	0.981	0	4142	3	2360	303	152	132	342	96	1.3	6.68	1.13
1	1	8	113	189	609	7589	7149	6980	0	594	7574	7132	93772	1168692	1074920	0	0.0271	0.0327	628	0.492	0.43	-0.91	0	3922	5	2379	304	154	148	321	100	1	5.65	1
1	1	8	114	189	499	7461	7102	6962	0	490	7452	7104	76872	1149020	1072148	0	0.023	0.0302	459	0.569	0.554	-0.93	0	3838	5	2399	304	154	148	339	100	1	5.65	1
1	1	8	115	189	309	7327	7179	7018	0	316	7334	7172	47532	1128304	1080772	0	0.0241	0.0328	398	0.306	0.9	-1.25	0	3775	5	2418	304	154	148	320	100	1	5.65	1
1	1	8	116	190	2107	9205	7454	7098	0	2138	9236	7280	311900	1362404	1050504	0	0.039	0.0748	856	1.22	1.45	0.298	0	4865	1	2438	303	148	158	330	98	1.18	4.97	1.04
1	1	8	117	190	1150	8298	7352	7148	0	1158	8306	7306	167900	1211508	1043608	0	0.0331	0.0423	903	0.732	1.13	-0.62	0	4297	1	2457	304	146	141	326	94	1.26	6.68	1.03
1	1	8	118	190	495	7697	7332	7202	0	498	7700	7316	76234	1185342	1109108	0	0.024	0.025	455	0.282	0.0314	-1.13	0	3987	5	2476	304	154	148	326	100	1	5.65	1
1	1	8	119	190	320	7522	7334	7202	0	320	7522	7328	49296	1158404	1109108	0	0.0208	0.0249	367	0.745	0.467	-0.03	0	3873	5	2496	304	154	148	370	100	1	5.65	1
1	1	8	120	190	318	7582	7414	7264	0	308	7572	7398	48918	1167574	1118656	0	0.0249	0.0264	625	0.372	0.363	-1.24	0	3898	5	2517	303	154	148	319	100	1	5.65	1
1	1	8	121	p-Ctrl	950	8308	7570	7358	0	932	8290	7524	140668	1229652	1088984	0	0.023	0.0397	597	0.78	0.763	0.0761	0	4252	3	2535	304	148	144	317	93	1.44	9.28	1.07
1	1	8	122	191	2258	9744	7856	7486	0	2264	9750	7646	343166	1481038	1137872	0	0.0326	0.0718	599	1.32	1.5	0.693	0	5188	1	2554	304	152	167	307	98	1.12	3.92	1.05
1	1	8	123	191	1086	8584	7732	7498	0	1072	8570	7654	165114	1304810	1139696	0	0.0323	0.0491	416	0.549	1.31	-0.54	0	4406	3	2574	304	152	135	326	90	1.43	8.24	1
1	1	8	124	191	717	8243	7690	7526	0	720	8246	7666	110434	1269438	1159004	0	0.0223	0.0308	461	0.375	0.522	-1.28	0	4220	5	2593	305	154	148	325	100	1	5.65	1
1	1	8	125	191	518	8072	7690	7554	0	504	8058	7688	79804	1243120	1163316	0	0.0242	0.0256	903	0.721	0.337	-0.71	0	4136	5	2613	304	154	148	360	100	1	5.65	1
1	1	8	126	191	328	7946	7808	7618	0	318	7936	7760	50502	1223674	1173172	0	0.025	0.0448	586	0.661	1.55	-0.59	0	4102	5	2634	305	154	148	337	100	1	5.65	1
1	1	8	127	192	2768	10538	8172	7770	0	2816	10586	7948	415126	1580626	1165500	0	0.0383	0.0801	1319	1.56	1.66	1.93	0	5599	1	2653	305	150	143	298	98	1.13	4.39	1.02
1	1	8	128	192	1425	9207	8041	7782	0	1454	9236	7950	210902	1362638	1151736	0	0.0189	0.0456	379	1.07	0.961	-0.25	0	4706	1	2671	305	148	144	314	97	1.28	8.4	1.07
1	1	8	129	192	856	8638	7992	7782	0	860	8642	7950	126746	1278482	1151736	0	0.0269	0.0358	801	1	0.77	-0.25	0	4414	1	2691	305	148	147	350	95	1.18	7.15	1.03
1	1	8	130	192	487	8289	7950	7802	0	462	8264	7940	75000	1276508	1201508	0	0.0289	0.0277	688	0.607	0.483	-0.39	0	4287	5	2711	304	154	148	342	100	1	5.65	1
1	1	8	131	192	375	8161	7918	7786	0	362	8148	7920	57786	1256830	1199044	0	0.0224	0.0242	438	0.649	0.398	-0.34	0	4194	5	2729	304	154	148	305	100	1	5.65	1
1	1	8	132	p-Ctrl	980	8818	8017	7838	0	1004	8842	7962	146968	1322668	1175700	0	0.0274	0.0346	497	0.339	0.978	-0.89	0	4562	1	2750	305	150	161	373	95	1.27	5.77	1.03
1	1	9	1	193	5591	12479	7369	6888	0	5976	12864	7096	861072	1921824	1060752	0	0.0998	0.102	1689	1.61	1.85	2.23	0	7446	1	211	319	154	171	362	97	1.15	4.08	1.05
1	1	9	2	193	2879	9829	7335	6950	0	2896	9846	7176	437598	1493998	1056400	0	0.0333	0.0778	574	0.841	1.29	-0.37	0	5114	1	230	319	152	117	333	96	1.16	6	1
1	1	9	3	193	1960	8854	7208	6894	0	1994	8888	7074	297956	1345844	1047888	0	0.0357	0.0642	818	0.874	1.4	-0.37	0	4631	3	249	319	152	133	330	92	1.35	8.08	1.03
1	1	9	4	193	1183	8029	7066	6846	0	1188	8034	7016	182178	1236462	1054284	0	0.0349	0.0497	906	0.719	0.931	-0.85	0	4172	3	268	319	154	148	332	95	1.38	12	1.05
1	1	9	5	193	851	7627	6998	6776	0	858	7634	6968	131016	1174520	1043504	0	0.031	0.0551	746	0.544	1.36	-0.99	0	3973	5	287	319	154	148	309	100	1	5.65	1
1	1	9	6	194	4881	11761	7404	6880	0	5178	12058	7126	741916	1787676	1045760	0	0.0873	0.101	1169	1.06	1.39	0.822	0	6791	1	307	319	152	162	322	97	1.14	3.91	1.03
1	1	9	7	194	2487	9429	7313	6942	0	2542	9484	7188	368098	1395514	1027416	0	0.048	0.0689	738	0.815	0.948	-0.76	0	4915	1	326	319	148	124	335	93	1.27	8.32	1.11
1	1	9	8	194	1727	8629	7164	6902	0	1716	8618	7098	255630	1277126	1021496	0	0.0372	0.0564	821	0.929	1.14	0.000385	0	4530	1	345	319	148	153	329	96	1.2	5.58	1.06
1	1	9	9	194	1052	7858	7015	6806	0	1038	7844	7000	161946	1210070	1048124	0	0.0369	0.0429	667	0.841	0.737	-0.16	0	4095	5	364	319	154	148	279	100	1	5.65	1
1	1	9	10	194	653	7435	6958	6782	0	656	7438	6938	100626	1145054	1044428	0	0.0313	0.0359	461	0.555	0.454	-0.96	0	3849	5	382	318	154	148	300	100	1	5.65	1
1	1	9	11	p-Ctrl	2261	9111	7230	6850	0	2282	9132	7064	343740	1384940	1041200	0	0.0358	0.082	643	0.907	1.62	-0.54	0	4801	1	402	319	152	158	309	98	1.15	4.91	1.03
1	1	9	12	195	4345	11195	7431	6850	0	4578	11428	7074	669092	1723992	1054900	0	0.0717	0.113	619	1.49	1.7	1.89	0	6232	1	422	319	154	157	300	98	1.1	3.37	1.03
1	1	9	13	195	2275	9095	7199	6820	0	2328	9148	7024	345848	1382488	1036640	0	0.0313	0.0747	529	1.26	1.33	0.528	0	4792	1	441	319	152	146	306	101	1.12	5.09	1.05
1	1	9	14	195	1222	8012	7048	6790	0	1216	8006	6972	185750	1217830	1032080	0	0.0335	0.0532	876	0.188	0.826	-1.44	0	4146	3	461	319	152	140	306	90	1.48	8.57	1.1
1	1	9	15	195	865	7561	6905	6696	0	858	7554	6906	131410	1149202	1017792	0	0.0353	0.0411	710	0.489	0.488	-0.76	0	3901	3	479	319	152	139	335	92	1.44	9.79	1.14
1	1	9	16	195	501	7101	6814	6600	0	476	7076	6784	77114	1093514	1016400	0	0.0299	0.0523	367	0.444	1.42	-0.96	0	3695	5	499	319	154	148	335	100	1	5.65	1
1	1	9	17	196	3484	10220	7758	6736	0	3652	10388	7026	529494	1553366	1023872	0	0.0633	0.227	774	1.01	2.78	-0.22	0	5539	1	518	319	152	156	310	98	1.11	3.64	1.02
1	1	9	18	196	1789	8529	7507	6740	0	1788	8528	6992	275570	1313530	1037960	0	0.0347	0.268	1260	0.741	3.39	-0.74	0	4407	3	538	319	154	123	326	91	1.46	10.2	0.97
1	1	9	19	196	1148	7770	6863	6622	0	1186	7808	6842	174422	1180966	1006544	0	0.0309	0.0474	675	0.804	0.285	-0.68	0	4021	3	557	319	152	142	327	93	1.41	9.53	1.05
1	1	9	20	196	694	7236	6704	6542	0	722	7264	6658	106938	1114406	1007468	0	0.0286	0.0359	488	0.579	0.655	-0.11	0	3770	5	576	319	154	148	317	100	1	5.65	1
1	1	9	21	196	438	6930	6674	6492	0	474	6966	6644	67466	1067234	999768	0	0.0318	0.0379	615	0.817	0.458	-0.22	0	3579	5	595	319	154	148	315	100	1	5.65	1
1	1	9	22	p-Ctrl	2038	8600	7004	6562	0	2038	8600	6760	305730	1290030	984300	0	0.0356	0.0995	701	0.975	1.82	-0.2	0	4493	1	614	319	150	147	296	97	1.21	6.63	1.04
1	1	9	23	197	2854	9468	7054	6614	0	2858	9472	6846	439456	1458012	1018556	0	0.0393	0.0892	988	1.12	1.61	0.461	0	4946	1	633	319	154	130	315	98	1.13	4.83	1.08
1	1	9	24	197	1306	7862	6813	6556	0	1310	7866	6740	193246	1163534	970288	0	0.0301	0.0513	545	0.733	0.972	-0.79	0	4098	1	652	320	148	148	311	95	1.23	6.27	1.06
1	1	9	25	197	860	7328	6688	6468	0	832	7300	6624	127316	1084580	957264	0	0.0384	0.0485	928	0.875	0.74	-0.33	0	3774	3	670	319	148	125	306	92	1.35	10.8	1.17
1	1	9	26	197	566	6976	6582	6410	0	544	6954	6572	87116	1074256	987140	0	0.0293	0.038	684	1.01	0.415	0.0381	0	3608	5	690	320	154	148	345	100	1	5.65	1
1	1	9	27	197	317	6687	6544	6370	0	304	6674	6516	48744	1029724	980980	0	0.0298	0.0413	487	0.447	1	-0.93	0	3480	5	709	319	154	148	352	100	1	5.65	1
1	1	9	28	198	2721	9121	6778	6400	0	2758	9158	6600	408164	1368164	960000	0	0.0272	0.0828	1020	1.35	1.28	0.753	0	4799	1	729	320	150	150	344	98	1.13	4.42	1.05
1	1	9	29	198	1396	7802	6682	6406	0	1392	7798	6586	209470	1170370	960900	0	0.039	0.0633	1265	1.27	1.28	0.398	0	4103	3	748	320	150	156	304	95	1.31	7.32	1.06
1	1	9	30	198	810	7112	6486	6302	0	800	7102	6470	121468	1066768	945300	0	0.0262	0.0422	457	0.604	0.552	-0.59	0	3662	3	768	320	150	157	313	94	1.39	7.38	1.04
1	1	9	31	198	519	6779	6439	6260	0	520	6780	6430	79924	1043964	964040	0	0.0296	0.038	335	0.241	0.186	-0.85	0	3500	5	787	320	154	148	325	100	1	5.65	1
1	1	9	32	198	308	6618	6486	6310	0	296	6606	6474	47414	1019154	971740	0	0.0318	0.0462	599	0.219	0.995	-1.16	0	3410	5	807	320	154	148	291	100	1	5.65	1
1	1	9	33	p-Ctrl	1706	8026	6673	6320	0	1728	8048	6528	252444	1187804	935360	0	0.0345	0.0761	493	0.949	1.12	-0.5	0	4146	3	826	320	148	149	299	93	1.37	6.86	1.02
1	1	9	34	199	1715	8011	6617	6296	0	1754	8050	6494	260734	1217726	956992	0	0.0487	0.0696	769	0.978	1.1	-0.2	0	4199	1	845	320	152	140	332	94	1.27	6.45	1.06
1	1	9	35	199	867	7115	6446	6248	0	860	7108	6448	133546	1095738	962192	0	0.0298	0.0438	696	0.634	0.726	-0.84	0	3785	5	865	320	154	148	333	100	1	5.65	1
1	1	9	36	199	528	6766	6402	6238	0	540	6778	6414	81334	1041986	960652	0	0.0337	0.038	691	0.822	0.366	0.169	0	3529	5	884	320	154	148	344	100	1	5.65	1
1	1	9	37	199	353	6509	6295	6156	0	344	6500	6300	54294	1002318	948024	0	0.0342	0.037	459	0.625	0.725	-0.85	0	3385	5	904	320	154	148	346	100	1	5.65	1
1	1	9	38	199	270	6394	6340	6124	0	260	6384	6292	41644	984740	943096	0	0.0336	0.0603	584	0.419	1.39	-0.84	0	3307	5	923	318	154	148	291	100	1	5.65	1
1	1	9	39	200	2658	8848	6583	6190	0	2662	8852	6454	388066	1291806	903740	0	0.0438	0.0899	1416	1.57	1.06	1.43	0	4761	1	942	321	146	162	327	98	1.12	4.43	1.02
1	1	9	40	200	1140	7332	6448	6192	0	1138	7330	6400	166438	1070470	904032	0	0.0385	0.0594	800	0.846	1.07	-0.33	0	3744	3	961	321	146	128	330	92	1.39	9.54	1.13
1	1	9	41	200	676	6848	6366	6172	0	704	6876	6360	104050	1054538	950488	0	0.0305	0.0437	598	0.924	0.533	0.0245	0	3561	5	981	320	154	148	322	100	1	5.65	1
1	1	9	42	200	441	6525	6248	6084	0	448	6532	6244	67866	1004802	936936	0	0.0343	0.0424	564	0.358	0.432	-1.13	0	3380	5	1000	320	154	148	316	100	1	5.65	1
1	1	9	43	200	338	6444	6293	6106	0	318	6424	6284	52090	992414	940324	0	0.0388	0.0497	518	0.665	0.943	0.0738	0	3355	5	1020	319	154	148	303	100	1	5.65	1
1	1	9	44	p-Ctrl	1467	7745	6587	6278	0	1438	7716	6476	220042	1161742	941700	0	0.0398	0.0698	1272	0.883	1.12	-0.61	0	4001	3	1039	321	150	143	302	91	1.47	10.8	1.03
1	1	9	45	201	2190	8454	6624	6264	0	2200	8464	6468	332814	1284942	952128	0	0.0363	0.078	687	1.02	1.28	-0.14	0	4406	1	1057	320	152	132	301	96	1.19	7.29	1.07
1	1	9	46	201	837	6983	6392	6146	0	856	7002	6344	127208	1061400	934192	0	0.0411	0.0613	649	0.597	0.89	-0.47	0	3616	3	1076	320	152	121	332	96	1.38	9.57	1.21
1	1	9	47	201	623	6695	6270	6072	0	626	6698	6256	95872	1030960	935088	0	0.033	0.0429	560	0.888	0.513	0.0266	0	3511	5	1096	320	154	148	352	100	1	5.65	1
1	1	9	48	201	372	6438	6210	6066	0	368	6434	6216	57268	991432	934164	0	0.0301	0.0351	555	0.51	0.796	-0.79	0	3389	5	1117	320	154	148	258	100	1	5.65	1
1	1	9	49	201	273	6291	6177	6018	0	286	6304	6190	42004	968776	926772	0	0.0373	0.0372	554	0.392	0.724	-0.67	0	3280	5	1134	320	154	148	294	100	1	5.65	1
1	1	9	50	202	2583	8613	6355	6030	0	2618	8648	6236	387440	1291940	904500	0	0.0442	0.079	1301	1.05	1.21	-0.06	0	4639	1	1154	320	150	148	339	99	1.09	4.35	1.01
1	1	9	51	202	1123	7139	6275	6016	0	1174	7190	6216	170736	1085168	914432	0	0.0331	0.0621	431	0.792	0.961	-0.65	0	3669	1	1174	320	152	142	315	95	1.28	8.04	1.04
1	1	9	52	202	744	6690	6143	5946	0	756	6702	6140	114534	1030218	915684	0	0.0333	0.042	710	0.751	0.213	-0.13	0	3503	5	1193	319	154	148	312	100	1	5.65	1
1	1	9	53	202	468	6402	6104	5934	0	478	6412	6116	72026	985862	913836	0	0.0344	0.0395	529	0.284	0.347	-1.16	0	3309	5	1212	320	154	148	342	100	1	5.65	1
1	1	9	54	202	293	6329	6196	6036	0	286	6322	6192	45158	974702	929544	0	0.0333	0.0393	524	0.0919	0.519	-1.03	0	3299	5	1232	322	154	148	343	100	1	5.65	1
1	1	9	55	p-Ctrl	1441	7571	6451	6130	0	1426	7556	6322	219008	1150768	931760	0	0.0296	0.0715	829	1.27	1.3	0.151	0	3907	1	1252	320	152	158	328	96	1.22	5.69	1.04
1	1	9	56	203	2233	8351	6460	6118	0	2242	8360	6300	334884	1252584	917700	0	0.0335	0.0837	545	0.553	1.45	-0.97	0	4328	1	1271	320	150	115	331	93	1.28	11.4	1.08
1	1	9	57	203	978	7048	6294	6070	0	952	7022	6248	146668	1057168	910500	0	0.0405	0.0569	1116	1.02	1.25	-0.18	0	3628	3	1291	321	150	135	351	94	1.43	12.3	1.1
1	1	9	58	203	571	6571	6174	6000	0	578	6578	6160	87948	1011948	924000	0	0.0322	0.0412	536	0.0712	0.591	-1.1	0	3381	5	1310	321	154	148	355	100	1	5.65	1
1	1	9	59	203	364	6358	6130	5994	0	354	6348	6130	56074	979150	923076	0	0.0282	0.0359	604	0.434	0.563	-0.92	0	3284	5	1331	320	154	148	334	100	1	5.65	1
1	1	9	60	203	266	6236	6130	5970	0	256	6226	6120	40890	960270	919380	0	0.0284	0.0422	614	0.321	1.05	-1.11	0	3210	5	1349	320	154	148	333	100	1	5.65	1
1	1	9	61	204	2279	8317	6335	6038	0	2292	8330	6208	337248	1230872	893624	0	0.0328	0.0756	852	1.43	1.32	1.37	0	4288	1	1368	321	148	132	336	97	1.15	5.89	1.03
1	1	9	62	204	1020	7058	6268	6038	0	1026	7064	6188	152926	1058626	905700	0	0.0309	0.0629	578	0.405	1.26	-0.75	0	3614	3	1387	320	150	138	324	91	1.45	8.88	1.07
1	1	9	63	204	637	6587	6127	5950	0	634	6584	6118	98160	1014460	916300	0	0.0334	0.0409	621	0.13	0.521	-0.96	0	3419	5	1407	321	154	148	332	100	1	5.65	1
1	1	9	64	204	308	6230	6066	5922	0	318	6240	6068	47372	959360	911988	0	0.0328	0.0364	697	0.285	0.427	-0.98	0	3207	5	1426	321	154	148	344	100	1	5.65	1
1	1	9	65	204	281	6223	6099	5942	0	282	6224	6098	43268	958336	915068	0	0.034	0.0355	474	0.52	0.347	-0.59	0	3249	5	1445	320	154	148	320	100	1	5.65	1
1	1	9	66	p-Ctrl	1256	7284	6358	6028	0	1268	7296	6204	185952	1078096	892144	0	0.031	0.0825	759	1.19	1.36	0.488	0	3776	1	1466	321	148	159	309	95	1.24	5.44	1
1	1	9	67	205	2753	8771	6385	6018	0	2770	8788	6222	412992	1315692	902700	0	0.0449	0.0866	1136	1.02	0.998	-0.28	0	4601	1	1484	321	150	141	312	99	1.12	4.61	1.05
1	1	9	68	205	1151	7161	6241	6010	0	1162	7172	6190	177220	1102760	925540	0	0.0403	0.0541	926	1.05	0.828	-0.07	0	3673	1	1503	321	154	138	324	94	1.3	7.08	1.09
1	1	9	69	205	777	6733	6160	5956	0	792	6748	6136	118142	1023454	905312	0	0.0296	0.045	409	0.484	0.492	-0.68	0	3456	1	1522	321	152	156	329	94	1.24	7.83	1.03
1	1	9	70	205	414	6288	6045	5874	0	430	6304	6040	63712	968308	904596	0	0.0358	0.0405	754	0.574	0.525	-0.59	0	3311	5	1542	321	154	148	327	100	1	5.65	1
1	1	9	71	205	343	6157	6007	5814	0	358	6172	5968	52868	948224	895356	0	0.0332	0.0537	496	0.584	1.2	-0.24	0	3214	5	1562	322	154	148	337	100	1	5.65	1
1	1	9	72	206	2760	8730	6368	5970	0	2798	8768	6198	419444	1326884	907440	0	0.0339	0.0864	1163	1.21	1.12	0.47	0	4596	1	1581	321	152	149	317	99	1.12	4.65	1.06
1	1	9	73	206	1025	7023	6395	5998	0	1032	7030	6200	151698	1039402	887704	0	0.0357	0.103	595	0.898	1.63	-0.06	0	3631	1	1601	321	148	151	310	94	1.25	5.52	1
1	1	9	74	206	697	6581	6125	5884	0	678	6562	6072	107276	1013412	906136	0	0.0345	0.0611	663	0.627	0.99	-0.35	0	3432	5	1620	322	154	148	308	100	1	5.65	1
1	1	9	75	206	432	6322	6032	5890	0	434	6324	6030	66576	973636	907060	0	0.0371	0.0398	834	0.303	0.995	-1.09	0	3280	5	1641	321	154	148	298	100	1	5.65	1
1	1	9	76	206	284	6144	6037	5860	0	284	6144	6038	43764	946204	902440	0	0.0361	0.042	508	0.522	0.662	-0.39	0	3167	5	1659	321	154	148	288	100	1	5.65	1
1	1	9	77	p-Ctrl	1226	7180	6201	5954	0	1220	7174	6154	186334	1091342	905008	0	0.0303	0.0617	524	0.65	0.883	-0.59	0	3681	3	1678	321	152	147	358	94	1.39	7.26	1.03
1	1	9	78	207	2868	8840	6395	5972	0	2890	8862	6200	430194	1325994	895800	0	0.0324	0.0963	1065	1.95	1.29	2.93	0	4682	1	1698	322	150	160	316	97	1.14	4.42	1.02
1	1	9	79	207	1090	7020	6216	5930	0	1126	7056	6140	167846	1081066	913220	0	0.0429	0.0729	747	1.03	0.88	-0.11	0	3665	3	1717	322	154	140	318	92	1.43	8.62	1.13
1	1	9	80	207	631	6389	5958	5758	0	616	6374	5948	97142	983874	886732	0	0.035	0.0433	525	0.243	0.273	-0.8	0	3290	5	1738	322	154	148	350	100	1	5.65	1
1	1	9	81	207	414	6188	5926	5774	0	412	6186	5916	63770	952966	889196	0	0.0341	0.0359	553	0.48	0.109	-0.44	0	3198	5	1757	321	154	148	336	100	1	5.65	1
1	1	9	82	207	409	6229	6050	5820	0	414	6234	6020	62996	959276	896280	0	0.0368	0.0571	991	0.404	1.18	-0.93	0	3250	5	1777	322	154	148	304	100	1	5.65	1
1	1	9	83	208	2572	8464	6299	5892	0	2646	8538	6126	380662	1252678	872016	0	0.0496	0.0862	874	1.39	1.26	0.843	0	4574	1	1796	322	148	158	279	99	1.1	3.5	1.02
1	1	9	84	208	1189	7093	6145	5904	0	1198	7102	6114	175972	1049764	873792	0	0.0282	0.0535	937	0.81	1.02	-0.55	0	3681	1	1815	322	148	150	312	96	1.25	6.53	1.09
1	1	9	85	208	639	6551	6060	5912	0	614	6526	6048	98422	1008870	910448	0	0.0309	0.0372	576	0.505	0.741	-0.86	0	3414	5	1835	322	154	148	305	100	1	5.65	1
1	1	9	86	208	398	6310	6065	5912	0	402	6314	6064	61294	971742	910448	0	0.0336	0.0365	644	0.351	0.318	-0.67	0	3319	5	1854	323	154	148	331	100	1	5.65	1
1	1	9	87	208	282	6230	6087	5948	0	258	6206	6070	43418	959410	915992	0	0.031	0.0354	440	0.44	0.608	-0.62	0	3226	5	1873	324	154	148	336	100	1	5.65	1
1	1	9	88	p-Ctrl	1197	7203	6205	6006	0	1200	7206	6126	177144	1066032	888888	0	0.0324	0.0557	1007	0.896	1.4	-0.65	0	3680	3	1893	321	148	124	339	94	1.32	8.08	1.09
1	1	9	89	209	1605	7647	6319	6042	0	1616	7658	6236	240728	1147028	906300	0	0.0279	0.0628	479	1.17	1.07	0.326	0	3985	1	1912	321	150	163	324	98	1.12	4.12	1
1	1	9	90	209	846	6786	6156	5940	0	874	6814	6122	126948	1017948	891000	0	0.0344	0.0511	719	0.741	0.89	-0.52	0	3497	3	1932	321	150	151	341	93	1.43	7.54	1.03
1	1	9	91	209	487	6427	6093	5940	0	478	6418	6108	75016	989776	914760	0	0.0249	0.0355	478	0.255	0.301	-0.96	0	3306	5	1952	321	154	148	349	100	1	5.65	1
1	1	9	92	209	396	6380	6121	5984	0	402	6386	6126	61016	982552	921536	0	0.0266	0.0327	538	0.91	0.689	0.365	0	3298	5	1972	322	154	148	352	100	1	5.65	1
1	1	9	93	209	264	6238	6144	5974	0	258	6232	6116	40666	960662	919996	0	0.0291	0.0447	425	0.19	1.06	-1.24	0	3218	5	1992	321	154	148	306	100	1	5.65	1
1	1	9	94	210	2017	8075	6364	6058	0	2018	8076	6216	306576	1227392	920816	0	0.0314	0.0727	909	1.22	1.31	0.865	0	4199	1	2010	321	152	143	290	97	1.17	6.62	1
1	1	9	95	210	854	6920	6288	6066	0	868	6934	6240	131460	1065624	934164	0	0.0396	0.056	638	0.542	0.914	-0.7	0	3603	3	2029	321	154	139	324	92	1.35	8.57	1.04
1	1	9	96	210	569	6699	6288	6130	0	588	6718	6286	87692	1031712	944020	0	0.0288	0.0368	386	0.359	0.31	-0.05	0	3451	5	2049	321	154	148	333	100	1	5.65	1
1	1	9	97	210	378	6536	6296	6158	0	382	6540	6300	58280	1006612	948332	0	0.0277	0.0335	677	0.936	0.649	-0.08	0	3389	5	2068	320	154	148	338	100	1	5.65	1
1	1	9	98	210	262	6490	6377	6228	0	268	6496	6378	40366	999478	959112	0	0.0269	0.0349	522	0.191	0.769	-1.2	0	3327	5	2090	320	154	148	268	100	1	5.65	1
1	1	9	99	p-Ctrl	1315	7651	6664	6336	0	1314	7650	6528	199922	1162994	963072	0	0.0286	0.0766	563	0.885	1.23	-0.67	0	4007	1	2107	321	152	162	257	97	1.19	4.82	1.06
1	1	9	100	211	2461	8867	6824	6406	0	2484	8890	6646	364288	1312376	948088	0	0.0313	0.0859	731	0.994	1.27	-0.28	0	4584	1	2126	322	148	136	334	97	1.17	5.35	1.04
1	1	9	101	211	1173	7621	6680	6448	0	1208	7656	6624	178234	1158330	980096	0	0.0337	0.0529	768	1.27	1.22	1.03	0	3902	3	2146	322	152	114	369	90	1.49	10.7	1.18
1	1	9	102	211	750	7220	6652	6470	0	738	7208	6632	115510	1111890	996380	0	0.0258	0.0381	808	0.72	0.65	-0.91	0	3729	5	2166	322	154	148	338	100	1	5.65	1
1	1	9	103	211	437	6955	6681	6518	0	434	6952	6666	67260	1071032	1003772	0	0.0277	0.0353	374	0.382	0.412	-0.9	0	3601	5	2185	322	154	148	330	100	1	5.65	1
1	1	9	104	211	365	6953	6783	6588	0	354	6942	6764	56160	1070712	1014552	0	0.0279	0.0481	561	1.01	1.3	0.579	0	3576	5	2205	322	154	148	326	100	1	5.65	1
1	1	9	105	212	2517	9313	7152	6796	0	2598	9394	6982	382614	1415606	1032992	0	0.05	0.0786	928	0.863	1.43	-0.9	0	4914	1	2224	322	152	138	314	97	1.14	5.75	1.05
1	1	9	106	212	1068	7922	7100	6854	0	1096	7950	7046	164530	1220046	1055516	0	0.029	0.0511	991	1.78	1.05	3.27	0	4136	5	2243	322	154	148	333	100	1	5.65	1
1	1	9	107	212	826	7720	7069	6894	0	820	7714	7056	125570	1173458	1047888	0	0.0388	0.0384	1370	0.851	0.571	-0.63	0	3968	3	2262	322	152	128	368	93	1.49	8.42	1.13
1	1	9	108	212	506	7422	7070	6916	0	520	7436	7062	77870	1142934	1065064	0	0.0246	0.0327	437	0.526	0.719	-0.62	0	3816	5	2283	323	154	148	344	100	1	5.65	1
1	1	9	109	212	327	7311	7132	6984	0	326	7310	7136	50348	1125884	1075536	0	0.0285	0.0313	520	0.757	0.807	-0.41	0	3763	5	2301	321	154	148	297	100	1	5.65	1
1	1	9	110	p-Ctrl	1501	8563	7373	7062	0	1520	8582	7238	228184	1301608	1073424	0	0.0335	0.0679	651	0.654	1.53	-1.18	0	4473	1	2321	322	152	160	328	97	1.19	5.73	1.04
1	1	9	111	213	2346	9376	7432	7030	0	2382	9412	7252	351960	1406460	1054500	0	0.037	0.0836	548	0.817	1.37	-0.79	0	4839	3	2340	322	150	129	324	92	1.39	7.76	1.03
1	1	9	112	213	1194	8192	7237	6998	0	1206	8204	7174	176722	1212426	1035704	0	0.0338	0.0521	920	1.26	1.25	1.3	0	4268	3	2360	323	148	145	364	94	1.34	6.75	1.09
1	1	9	113	213	685	7697	7180	7012	0	690	7702	7152	105544	1185392	1079848	0	0.0226	0.0329	379	0.552	0.497	-0.86	0	3999	5	2380	322	154	148	327	100	1	5.65	1
1	1	9	114	213	489	7463	7133	6974	0	498	7472	7122	75292	1149288	1073996	0	0.0248	0.031	680	0.578	0.664	-1.1	0	3800	5	2399	323	154	148	330	100	1	5.65	1
1	1	9	115	213	313	7283	7139	6970	0	318	7288	7116	48234	1121614	1073380	0	0.0251	0.0368	872	0.637	1.24	-0.93	0	3727	5	2418	323	154	148	337	100	1	5.65	1
1	1	9	116	214	2124	9184	7360	7060	0	2162	9222	7222	318624	1377624	1059000	0	0.0307	0.0685	819	1.07	1.47	-0.15	0	4721	3	2438	323	150	128	330	93	1.39	8.63	1.01
1	1	9	117	214	982	8058	7258	7076	0	964	8040	7244	145276	1192524	1047248	0	0.0251	0.0414	766	1.14	0.853	-0.02	0	4102	3	2457	323	148	148	345	93	1.38	7.23	1.05
1	1	9	118	214	546	7642	7250	7096	0	544	7640	7238	84044	1176828	1092784	0	0.0273	0.0355	528	0.817	0.902	0	0	3929	5	2477	322	154	148	314	100	1	5.65	1
1	1	9	119	214	361	7515	7308	7154	0	334	7488	7294	55664	1157380	1101716	0	0.021	0.0294	486	0.673	0.754	-0.53	0	3814	5	2496	324	154	148	313	100	1	5.65	1
1	1	9	120	214	290	7558	7382	7268	0	270	7538	7364	44728	1164000	1119272	0	0.0242	0.0253	623	0.795	0.958	-0.47	0	3859	5	2515	325	154	148	306	100	1	5.65	1
1	1	9	121	p-Ctrl	1572	8932	7612	7360	0	1560	8920	7508	232612	1321892	1089280	0	0.0248	0.0512	442	0.842	1.23	-0.44	0	4545	3	2535	323	148	135	355	91	1.44	8.75	1.01
1	1	9	122	215	2367	9779	7768	7412	0	2390	9802	7594	345534	1427686	1082152	0	0.0329	0.0674	1227	0.888	1.4	-0.31	0	5043	1	2554	323	146	135	329	94	1.25	7.18	0.99
1	1	9	123	215	1153	8571	7638	7418	0	1144	8562	7570	173020	1285720	1112700	0	0.0352	0.0449	842	0.525	0.889	-1.09	0	4424	1	2574	323	150	139	334	97	1.24	5.89	1.07
1	1	9	124	215	716	8152	7594	7436	0	688	8124	7574	110218	1255362	1145144	0	0.0261	0.0285	672	0.754	0.228	-0.84	0	4212	5	2594	323	154	148	340	100	1	5.65	1
1	1	9	125	215	452	7940	7622	7488	0	454	7942	7608	69678	1222830	1153152	0	0.0223	0.0254	495	0.565	0.589	-0.5	0	4117	5	2614	324	154	148	343	100	1	5.65	1
1	1	9	126	215	403	7939	7713	7536	0	404	7940	7666	62044	1222588	1160544	0	0.0235	0.0364	470	0.715	1.09	-0.4	0	4056	5	2633	324	154	148	315	100	1	5.65	1
1	1	9	127	216	2758	10358	8011	7600	0	2770	10370	7778	408162	1532962	1124800	0	0.0275	0.0766	1107	1.23	1.56	0.428	0	5400	1	2652	324	148	147	311	98	1.11	4.7	1.03
1	1	9	128	216	1242	8860	7883	7618	0	1228	8846	7762	181260	1293488	1112228	0	0.022	0.0526	703	0.738	1.45	-0.63	0	4571	1	2671	324	146	152	330	94	1.23	7.46	1.01
1	1	9	129	216	782	8458	7855	7676	0	796	8472	7842	117302	1268702	1151400	0	0.0316	0.0341	521	0.188	0.813	-1.34	0	4344	1	2691	324	150	142	325	94	1.25	7.25	1.09
1	1	9	130	216	487	8211	7864	7724	0	494	8218	7854	75068	1264564	1189496	0	0.0251	0.0256	658	0.925	0.202	-0.45	0	4197	5	2710	324	154	148	345	100	1	5.65	1
1	1	9	131	216	331	8011	7827	7680	0	322	8002	7808	51010	1233730	1182720	0	0.0233	0.0313	491	0.399	0.962	-0.34	0	4122	5	2730	324	154	148	323	100	1	5.65	1
1	1	9	132	p-Ctrl	1753	9467	7979	7714	0	1770	9484	7862	269944	1457900	1187956	0	0.0211	0.056	436	1.01	1.61	-0.35	0	4940	1	2750	324	154	166	350	97	1.16	4.14	1.02
1	1	10	1	217	5124	11878	7273	6754	0	5462	12216	6950	778862	1805470	1026608	0	0.0898	0.114	483	1.18	1.74	0.636	0	6957	1	211	338	152	169	374	96	1.15	4.15	1.01
1	1	10	2	217	2530	9388	7225	6858	0	2548	9406	7066	384588	1427004	1042416	0	0.0306	0.0739	722	1.16	1.1	0.243	0	4841	3	230	338	152	120	333	94	1.34	8.53	1.03
1	1	10	3	217	1763	8561	7086	6798	0	1798	8596	7006	260904	1267008	1006104	0	0.0479	0.0589	730	1.2	0.877	0.676	0	4548	1	249	338	148	147	345	96	1.17	5.84	1.07
1	1	10	4	217	617	7379	6936	6762	0	586	7348	6926	95046	1136394	1041348	0	0.0301	0.038	598	0.531	0.395	-0.49	0	3859	5	269	338	154	148	319	100	1	5.65	1
1	1	10	5	217	474	7206	6914	6732	0	450	7182	6878	73048	1109776	1036728	0	0.0358	0.0539	630	0.372	1.58	0.317	0	3736	5	287	338	154	148	304	100	1	5.65	1
1	1	10	6	218	4599	11407	7345	6808	0	4844	11652	6990	708250	1756682	1048432	0	0.0723	0.114	2384	1.23	2.02	0.672	0	6500	1	307	338	154	170	315	98	1.11	3.89	1.07
1	1	10	7	218	2683	9507	7204	6824	0	2772	9596	7074	402432	1426032	1023600	0	0.0441	0.075	406	1.05	1.07	0.563	0	4955	1	326	338	150	114	320	99	1.1	5.86	1.07
1	1	10	8	218	989	7703	6968	6714	0	992	7706	6916	152294	1186250	1033956	0	0.0301	0.0534	597	0.715	0.834	-0.77	0	4023	5	345	338	154	148	321	100	1	5.65	1
1	1	10	9	218	646	7328	6854	6682	0	640	7322	6868	99416	1128444	1029028	0	0.0373	0.0369	849	1.63	0.403	3.35	0	3834	5	364	338	154	148	331	100	1	5.65	1
1	1	10	10	218	411	7087	6891	6676	0	400	7076	6832	63262	1091366	1028104	0	0.0338	0.0558	677	1.01	1.4	0.845	0	3677	5	384	338	154	148	313	100	1	5.65	1
1	1	10	11	p-Ctrl	4277	11097	7622	6820	0	4302	11122	7068	633026	1642386	1009360	0	0.0435	0.174	908	1.35	2.74	0.52	0	6140	1	402	338	148	172	271	97	1.13	4.07	1.02
1	1	10	12	219	4805	11623	7583	6818	0	5002	11820	7082	730428	1766764	1036336	0	0.0713	0.139	720	1.18	1.9	0.39	0	6575	1	422	338	152	166	287	99	1.11	3.82	1.02
1	1	10	13	219	2552	9300	7200	6748	0	2558	9306	6988	387940	1413636	1025696	0	0.033	0.0893	1027	1.3	1.25	0.624	0	4897	1	441	338	152	157	298	98	1.13	5.52	1
1	1	10	14	219	1383	8033	6959	6650	0	1412	8062	6842	210182	1220982	1010800	0	0.0298	0.0627	784	0.984	1.02	-0.1	0	4145	3	460	338	152	149	300	93	1.46	10.6	1.05
1	1	10	15	219	821	7391	6799	6570	0	850	7420	6774	124722	1123362	998640	0	0.0327	0.0451	530	0.44	0.545	-0.76	0	3794	3	479	338	152	126	333	90	1.49	9.85	1.01
1	1	10	16	219	538	7080	6760	6542	0	556	7098	6690	82908	1090376	1007468	0	0.0277	0.0545	465	0.599	1.37	0.156	0	3651	5	499	338	154	148	331	100	1	5.65	1
1	1	10	17	220	4340	11006	7895	6666	0	4624	11290	7028	651014	1650914	999900	0	0.0852	0.247	2475	2.01	2.82	3.52	0	6279	1	518	338	150	169	304	98	1.11	3.6	1.07
1	1	10	18	220	4225	10805	7550	6580	0	2714	9294	6930	642220	1642380	1000160	0	0.31	0.283	9235	3.72	3.15	10.4	0	5891	3	537	337	152	122	339	88	1.47	15.1	1.09
1	1	10	19	220	1416	7932	6807	6516	0	1392	7908	6696	215246	1205678	990432	0	0.0339	0.0624	941	0.732	0.965	-0.77	0	4111	1	556	338	152	149	320	96	1.24	8.01	1.08
1	1	10	20	220	782	7286	6711	6504	0	800	7304	6644	118912	1107520	988608	0	0.0372	0.0436	361	0.682	0.788	-0.44	0	3750	3	575	338	152	128	335	91	1.39	10.3	1.08
1	1	10	21	220	401	6901	6686	6500	0	410	6910	6638	61736	1062736	1001000	0	0.0322	0.0435	543	0.512	0.83	-0.88	0	3604	5	594	338	154	148	338	100	1	5.65	1
1	1	10	22	p-Ctrl	3981	10561	7293	6580	0	4026	10606	6830	597092	1584092	987000	0	0.0402	0.148	1808	1.45	2.21	0.737	0	5747	1	614	339	150	169	305	97	1.13	3.76	1.04
1	1	10	23	221	2772	9386	7182	6614	0	2824	9438	6838	415754	1407854	992100	0	0.0382	0.126	656	0.988	2.37	-0.13	0	4890	1	633	339	150	134	314	95	1.22	5.87	1.06
1	1	10	24	221	1220	7750	6793	6530	0	1186	7716	6696	178178	1131558	953380	0	0.0326	0.0582	774	1.05	1.26	0.237	0	4037	3	652	339	146	141	339	92	1.43	9.26	1.07
1	1	10	25	221	891	7279	6633	6388	0	922	7310	6570	133586	1091786	958200	0	0.0376	0.0535	832	0.653	0.861	-0.61	0	3789	3	670	339	150	138	334	93	1.5	8.99	1.07
1	1	10	26	221	420	6724	6483	6304	0	400	6704	6478	64608	1035424	970816	0	0.0318	0.0392	619	0.412	0.369	-0.53	0	3488	5	690	339	154	148	349	100	1	5.65	1
1	1	10	27	221	263	6553	6480	6290	0	264	6554	6442	40540	1009200	968660	0	0.0325	0.0576	484	0.369	1.53	-0.7	0	3364	5	711	339	154	148	350	100	1	5.65	1
1	1	10	28	222	2611	8957	6726	6346	0	2656	9002	6526	386424	1325632	939208	0	0.0343	0.0891	492	1.23	1.48	0.167	0	4733	1	730	339	148	146	294	97	1.14	5.37	1.07
1	1	10	29	222	1391	7697	6577	6306	0	1348	7654	6500	205820	1139108	933288	0	0.0343	0.059	756	0.903	0.677	-0.37	0	3996	1	748	339	148	165	283	98	1.13	4.06	1.04
1	1	10	30	222	640	6818	6377	6178	0	622	6800	6348	96050	1022750	926700	0	0.0294	0.0452	702	0.973	0.668	0	0	3480	3	768	339	150	143	315	91	1.49	9.83	1.03
1	1	10	31	222	502	6648	6300	6146	0	472	6618	6294	77294	1023778	946484	0	0.0339	0.0378	709	0.523	0.454	-0.69	0	3443	5	787	339	154	148	333	100	1	5.65	1
1	1	10	32	222	350	6580	6428	6230	0	322	6552	6398	53842	1013262	959420	0	0.0294	0.0567	425	0.713	1.31	0.0153	0	3395	5	806	337	154	148	278	100	1	5.65	1
1	1	10	33	p-Ctrl	3194	9502	6893	6308	0	3222	9530	6524	485510	1444326	958816	0	0.0387	0.13	907	1.5	2.17	0.821	0	5109	1	826	339	152	167	283	98	1.13	4.34	1.06
1	1	10	34	223	1901	8135	6658	6234	0	1874	8108	6460	288898	1236466	947568	0	0.0416	0.0888	550	0.94	1.33	-0.34	0	4241	1	845	339	152	146	315	96	1.22	5.95	1.02
1	1	10	35	223	904	7100	6415	6196	0	900	7096	6380	139266	1093450	954184	0	0.0306	0.0485	443	0.696	0.866	-0.2	0	3736	5	864	340	154	148	331	100	1	5.65	1
1	1	10	36	223	567	6711	6335	6144	0	564	6708	6316	87276	1033452	946176	0	0.0335	0.043	960	1.09	0.315	0.39	0	3454	5	883	340	154	148	341	100	1	5.65	1
1	1	10	37	223	369	6391	6204	6022	0	370	6392	6194	56806	984194	927388	0	0.0346	0.0419	641	0.713	0.56	-0.26	0	3362	5	903	340	154	148	314	100	1	5.65	1
1	1	10	38	223	240	6230	6141	5990	0	248	6238	6152	36976	959436	922460	0	0.0328	0.0391	553	0.481	0.417	-0.36	0	3169	5	920	339	154	148	342	100	1	5.65	1
1	1	10	39	224	2004	8058	6372	6054	0	2022	8076	6292	296590	1192582	895992	0	0.0499	0.0701	1285	0.975	0.943	-0.47	0	4220	1	942	340	148	132	341	97	1.19	5.69	1.02
1	1	10	40	224	799	6865	6331	6066	0	826	6892	6292	118204	1015972	897768	0	0.0342	0.0549	830	0.863	0.608	-0.32	0	3524	3	961	340	148	148	344	91	1.49	11.1	1.06
1	1	10	41	224	515	6523	6198	6008	0	548	6556	6188	79326	1004558	925232	0	0.0386	0.0434	559	0.729	0.537	-0.49	0	3389	5	981	339	154	148	363	100	1	5.65	1
1	1	10	42	224	367	6323	6127	5956	0	356	6312	6106	56586	973810	917224	0	0.0469	0.0397	996	1.3	0.517	0.942	0	3297	5	1001	339	154	148	343	100	1	5.65	1
1	1	10	43	224	299	6301	6256	6002	0	296	6298	6166	46024	970332	924308	0	0.0419	0.0742	1093	1.02	1.32	0.126	0	3316	5	1021	341	154	148	302	100	1	5.65	1
1	1	10	44	p-Ctrl	2769	9013	6781	6244	0	2798	9042	6476	420864	1369952	949088	0	0.0331	0.118	895	0.884	1.54	-0.63	0	4769	1	1039	340	152	167	286	97	1.14	4.14	1.01
1	1	10	45	225	2291	8467	6607	6176	0	2306	8482	6432	348208	1286960	938752	0	0.0357	0.0903	739	0.713	1.15	-0.58	0	4455	1	1057	339	152	140	319	96	1.19	5.3	1.08
1	1	10	46	225	915	6967	6271	6052	0	926	6978	6240	140946	1072954	932008	0	0.0325	0.0522	623	0.533	0.807	-1.11	0	3626	5	1077	340	154	148	319	100	1	5.65	1
1	1	10	47	225	555	6533	6153	5978	0	566	6544	6162	85504	1006116	920612	0	0.0348	0.0402	715	0.418	0.516	-0.79	0	3442	5	1096	339	154	148	333	100	1	5.65	1
1	1	10	48	225	282	6276	6156	5994	0	286	6280	6154	43368	966444	923076	0	0.0446	0.0366	708	0.565	0.367	-0.85	0	3293	5	1115	337	154	148	303	100	1	5.65	1
1	1	10	49	225	215	6195	6142	5980	0	238	6218	6128	33132	954052	920920	0	0.0369	0.0359	567	0.456	0.165	-0.4	0	3248	5	1134	339	154	148	332	100	1	5.65	1
1	1	10	50	226	1784	7804	6317	6020	0	1800	7820	6226	271122	1186162	915040	0	0.0379	0.069	1056	0.783	0.926	-0.72	0	4055	1	1154	339	152	120	338	94	1.24	7.5	1.02
1	1	10	51	226	854	6848	6261	5994	0	848	6842	6184	124656	999780	875124	0	0.0334	0.0578	615	0.534	0.738	-0.85	0	3519	3	1173	340	146	145	334	93	1.44	9.95	1.09
1	1	10	52	226	448	6388	6101	5940	0	436	6376	6084	68978	983738	914760	0	0.034	0.0427	740	0.678	0.559	-0.83	0	3326	5	1193	339	154	148	354	100	1	5.65	1
1	1	10	53	226	334	6284	6081	5950	0	346	6296	6082	51416	967716	916300	0	0.0307	0.0378	441	0.605	0.734	-0.28	0	3190	5	1213	340	154	148	346	100	1	5.65	1
1	1	10	54	226	257	6291	6266	6034	0	250	6284	6168	39652	968888	929236	0	0.0333	0.0756	687	0.469	1.58	-0.84	0	3244	5	1234	341	154	148	268	100	1	5.65	1
1	1	10	55	p-Ctrl	2699	8821	6621	6122	0	2752	8874	6286	399428	1305484	906056	0	0.0328	0.116	903	1.72	2.3	2.07	0	4758	1	1252	340	148	172	290	98	1.09	3.72	1.07
1	1	10	56	227	2289	8357	6420	6068	0	2280	8348	6246	338806	1236870	898064	0	0.0367	0.0843	938	1.01	1.43	0.179	0	4318	1	1271	340	148	128	330	98	1.13	6.04	1.02
1	1	10	57	227	1014	7020	6257	6006	0	1036	7042	6178	154098	1067010	912912	0	0.0442	0.0626	893	0.871	0.913	-0.18	0	3655	3	1290	340	152	141	352	91	1.49	11.3	1.06
1	1	10	58	227	582	6486	6072	5904	0	570	6474	6046	89686	998902	909216	0	0.0374	0.0399	674	0.919	0.39	0.243	0	3347	5	1310	340	154	148	339	100	1	5.65	1
1	1	10	59	227	426	6360	6066	5934	0	424	6358	6046	65552	979388	913836	0	0.0314	0.0369	709	0.44	0.677	-0.88	0	3288	5	1330	340	154	148	286	100	1	5.65	1
1	1	10	60	227	222	6128	6032	5906	0	232	6138	6020	34228	943752	909524	0	0.036	0.0347	575	0.687	0.639	-0.55	0	3179	5	1347	340	154	148	300	100	1	5.65	1
1	1	10	61	228	2239	8185	6264	5946	0	2270	8216	6140	340272	1244064	903792	0	0.0404	0.0709	907	1.06	1.09	0.0457	0	4283	1	1368	340	152	130	356	98	1.1	5.14	1.04
1	1	10	62	228	1013	7009	6213	5996	0	1032	7028	6172	153918	1065310	911392	0	0.0307	0.0538	527	0.756	0.964	-0.88	0	3615	3	1388	340	152	145	332	92	1.49	10.9	1.05
1	1	10	63	228	598	6544	6115	5946	0	580	6526	6110	92148	1007832	915684	0	0.0326	0.0407	599	0.367	0.621	-1	0	3386	5	1407	340	154	148	352	100	1	5.65	1
1	1	10	64	228	408	6272	6043	5864	0	400	6264	6032	62788	965844	903056	0	0.0332	0.037	553	0.366	0.185	-0.87	0	3310	5	1428	341	154	148	335	100	1	5.65	1
1	1	10	65	228	165	6081	6088	5916	0	138	6054	6072	25438	936502	911064	0	0.0327	0.0504	780	0.379	1.22	-1.09	0	3124	5	1446	340	154	148	336	100	1	5.65	1
1	1	10	66	p-Ctrl	2619	8647	6593	6028	0	2670	8698	6248	392810	1297010	904200	0	0.0377	0.139	555	1.45	2.13	1.09	0	4613	1	1466	340	150	156	284	99	1.13	5.96	1.05
1	1	10	67	229	2482	8512	6446	6030	0	2518	8548	6238	377222	1293782	916560	0	0.0374	0.0942	530	0.696	1.27	-0.91	0	4421	1	1484	340	152	124	306	98	1.12	5.65	1.01
1	1	10	68	229	999	6927	6183	5928	0	1016	6944	6146	153922	1066834	912912	0	0.0334	0.0558	517	0.757	0.555	-0.55	0	3565	1	1503	340	154	143	351	96	1.25	7.14	1.02
1	1	10	69	229	649	6533	6065	5884	0	656	6540	6052	99908	1006044	906136	0	0.0374	0.041	735	0.465	0.184	-0.55	0	3390	5	1523	340	154	148	331	100	1	5.65	1
1	1	10	70	229	350	6220	6034	5870	0	346	6216	6040	53904	957884	903980	0	0.0338	0.0381	537	0.703	0.291	-0.63	0	3237	5	1543	340	154	148	306	100	1	5.65	1
1	1	10	71	229	300	6138	5996	5838	0	278	6116	5996	46190	945242	899052	0	0.041	0.0383	1022	0.629	0.309	-0.91	0	3212	5	1560	341	154	148	269	100	1	5.65	1
1	1	10	72	230	2962	8868	6355	5906	0	3070	8976	6112	450276	1347988	897712	0	0.0594	0.1	523	1.26	1.45	0.601	0	4838	1	1581	340	152	158	317	98	1.13	3.92	1.05
1	1	10	73	230	1295	7193	6380	5898	0	1296	7194	6130	196784	1093280	896496	0	0.0336	0.114	419	1.46	1.45	0.659	0	3758	1	1600	340	152	166	299	95	1.29	6.01	1.01
1	1	10	74	230	755	6625	6151	5870	0	734	6604	6062	114786	1007026	892240	0	0.0343	0.0788	719	1.17	1.56	0.331	0	3401	1	1619	340	152	152	323	96	1.3	7.04	1.06
1	1	10	75	230	482	6346	6016	5864	0	534	6398	6020	74152	977208	903056	0	0.039	0.0417	530	0.589	1.07	-0.27	0	3325	5	1639	340	154	148	335	100	1	5.65	1
1	1	10	76	230	240	6082	6031	5842	0	214	6056	6024	36964	936632	899668	0	0.0367	0.047	527	0.514	0.777	-0.7	0	3187	5	1658	340	154	148	342	100	1	5.65	1
1	1	10	77	p-Ctrl	2469	8451	6380	5982	0	2478	8460	6172	365340	1250676	885336	0	0.0325	0.112	781	0.707	2	-0.6	0	4374	1	1678	340	148	138	342	98	1.11	4.12	1.11
1	1	10	78	231	2504	8450	6305	5946	0	2514	8460	6188	385688	1301372	915684	0	0.0371	0.0815	1391	1.05	1.01	-0.04	0	4456	1	1698	341	154	132	319	98	1.11	5.06	1.08
1	1	10	79	231	991	6857	6103	5866	0	1040	6906	6072	146728	1014896	868168	0	0.0402	0.0582	813	1.41	0.685	1.6	0	3559	1	1717	341	148	144	319	97	1.16	5.39	1.08
1	1	10	80	231	543	6303	5961	5760	0	532	6292	5990	83622	970662	887040	0	0.0329	0.0423	497	0.63	0.186	-0.69	0	3256	5	1737	342	154	148	351	100	1	5.65	1
1	1	10	81	231	434	6206	5940	5772	0	416	6188	5942	66862	955750	888888	0	0.0344	0.0388	574	0.21	0.393	-1.07	0	3180	5	1758	342	154	148	365	100	1	5.65	1
1	1	10	82	231	280	6104	6030	5824	0	290	6114	5974	43082	939978	896896	0	0.0364	0.064	574	0.538	1.51	-0.88	0	3185	5	1778	340	154	148	295	100	1	5.65	1
1	1	10	83	232	2606	8470	6242	5864	0	2638	8502	6086	380524	1236668	856144	0	0.0491	0.0882	1056	1.69	1.31	2.45	0	4627	1	1796	341	146	160	282	99	1.11	3.9	1.05
1	1	10	84	232	1103	6991	6080	5888	0	1104	6992	6060	161058	1020706	859648	0	0.0328	0.0488	466	0.427	0.885	-1	0	3627	1	1815	341	146	157	311	96	1.26	6.88	1.1
1	1	10	85	232	638	6458	5985	5820	0	636	6456	5978	98176	994456	896280	0	0.0262	0.041	334	0.563	0.676	-0.89	0	3404	5	1834	341	154	148	336	100	1	5.65	1
1	1	10	86	232	393	6203	5972	5810	0	382	6192	5970	60572	955312	894740	0	0.0329	0.0379	800	0.394	0.508	-0.9	0	3229	5	1855	342	154	148	313	100	1	5.65	1
1	1	10	87	232	214	6100	6054	5886	0	220	6106	6038	32942	939386	906444	0	0.0328	0.0465	538	0.32	1.09	-0.91	0	3126	5	1873	342	154	148	264	100	1	5.65	1
1	1	10	88	p-Ctrl	2178	8178	6366	6000	0	2170	8170	6164	317926	1193926	876000	0	0.0321	0.103	893	0.752	1.94	-0.69	0	4222	1	1893	342	146	146	323	98	1.12	5.32	1.07
1	1	10	89	233	791	6809	6257	6018	0	780	6798	6210	120222	1034958	914736	0	0.0285	0.0618	608	0.684	1.16	-0.89	0	3480	3	1912	340	152	139	315	91	1.47	8.44	1.02
1	1	10	90	233	370	6272	6059	5902	0	368	6270	6048	56966	965874	908908	0	0.0344	0.0387	472	0.321	0.296	-0.78	0	3267	5	1931	341	154	148	302	100	1	5.65	1
1	1	10	91	233	308	6236	6061	5928	0	334	6262	6060	47472	960384	912912	0	0.0325	0.0339	583	0.515	0.294	-0.6	0	3251	5	1950	342	154	148	332	100	1	5.65	1
1	1	10	92	233	203	6165	6092	5962	0	190	6152	6090	31252	949400	918148	0	0.0379	0.0321	775	0.474	0.423	-0.58	0	3206	5	1970	341	154	148	311	100	1	5.65	1
1	1	10	93	233	175	6135	6094	5960	0	172	6132	6102	26958	944798	917840	0	0.0327	0.0308	359	0.238	0.311	-0.71	0	3202	5	1990	341	154	148	315	100	1	5.65	1
1	1	10	94	234	894	6898	6210	6004	0	910	6914	6170	134140	1034740	900600	0	0.0358	0.049	437	0.291	0.981	-0.98	0	3598	1	2010	341	150	146	317	94	1.29	7.49	1.1
1	1	10	95	234	388	6410	6175	6022	0	354	6376	6184	59702	987090	927388	0	0.029	0.0353	474	0.436	0.427	-0.62	0	3297	5	2029	340	154	148	326	100	1	5.65	1
1	1	10	96	234	307	6419	6246	6112	0	308	6420	6248	47202	988450	941248	0	0.0332	0.0333	576	0.724	0.383	-0.61	0	3332	5	2049	340	154	148	343	100	1	5.65	1
1	1	10	97	234	298	6402	6236	6104	0	318	6422	6240	45936	985952	940016	0	0.0306	0.0304	626	0.448	0.158	-0.78	0	3279	5	2069	341	154	148	349	100	1	5.65	1
1	1	10	98	234	209	6353	6325	6144	0	212	6356	6302	32202	978378	946176	0	0.0317	0.045	535	0.54	0.984	-0.6	0	3286	5	2088	339	154	148	327	100	1	5.65	1
1	1	10	99	p-Ctrl	2609	8907	6810	6298	0	2628	8926	6500	386128	1318232	932104	0	0.0342	0.127	833	1.41	2.12	1.22	0	4765	1	2107	341	148	168	298	97	1.13	4.36	1.05
1	1	10	100	235	1353	7741	6734	6388	0	1366	7754	6610	205722	1176698	970976	0	0.0295	0.0775	502	0.964	1.29	-0.04	0	3994	1	2126	341	152	146	329	94	1.26	5.93	1.07
1	1	10	101	235	729	7149	6584	6420	0	740	7160	6566	112268	1100948	988680	0	0.0258	0.0379	449	0.483	0.685	-0.91	0	3746	5	2146	342	154	148	330	100	1	5.65	1
1	1	10	102	235	507	6929	6583	6422	0	504	6926	6568	78136	1067124	988988	0	0.0291	0.0347	548	0.182	0.615	-1.19	0	3665	5	2165	341	154	148	344	100	1	5.65	1
1	1	10	103	235	289	6751	6586	6462	0	318	6780	6580	44466	1039614	995148	0	0.0282	0.03	565	0.645	0.673	-0.11	0	3516	5	2185	341	154	148	331	100	1	5.65	1
1	1	10	104	235	191	6733	6699	6542	0	184	6726	6690	29470	1036938	1007468	0	0.0286	0.0345	475	0.684	0.899	0.0917	0	3512	5	2204	341	154	148	317	100	1	5.65	1
1	1	10	105	236	1537	8309	7097	6772	0	1574	8346	6944	236634	1279522	1042888	0	0.0376	0.0809	848	1.19	1.82	0.501	0	4392	1	2224	341	154	164	315	97	1.16	4.84	1.03
1	1	10	106	236	651	7537	7041	6886	0	656	7542	7022	100330	1160774	1060444	0	0.0249	0.0365	616	1.15	1.01	0.796	0	3870	5	2244	342	154	148	325	100	1	5.65	1
1	1	10	107	236	469	7385	7047	6916	0	464	7380	7026	72204	1137268	1065064	0	0.0283	0.0321	533	1.06	1.3	0.853	0	3802	5	2263	342	154	148	320	100	1	5.65	1
1	1	10	108	236	402	7326	7061	6924	0	406	7330	7062	61942	1128238	1066296	0	0.0248	0.029	635	1.85	0.757	2.81	0	3770	5	2282	342	154	148	340	100	1	5.65	1
1	1	10	109	236	257	7217	7137	6960	0	256	7216	7102	39550	1111390	1071840	0	0.0274	0.0398	542	1.14	1.23	0.0201	0	3781	5	2303	342	154	148	339	100	1	5.65	1
1	1	10	110	p-Ctrl	2883	9971	7552	7088	0	2878	9966	7300	420896	1455744	1034848	0	0.0333	0.103	1030	1.64	2.26	1.92	0	5257	1	2321	342	146	145	295	95	1.17	5.59	1.08
1	1	10	111	237	1129	8175	7372	7046	0	1104	8150	7230	167032	1209840	1042808	0	0.0337	0.0806	766	0.734	1.64	-0.58	0	4169	3	2339	341	148	122	327	91	1.47	13.2	1.21
1	1	10	112	237	593	7541	7127	6948	0	590	7538	7138	91258	1161250	1069992	0	0.0252	0.0357	533	0.821	0.565	-0.3	0	3900	5	2359	342	154	148	326	100	1	5.65	1
1	1	10	113	237	396	7372	7115	6976	0	402	7378	7124	61032	1135336	1074304	0	0.0234	0.0294	541	0.915	0.526	-0.3	0	3814	5	2379	342	154	148	349	100	1	5.65	1
1	1	10	114	237	329	7275	7095	6946	0	334	7280	7100	50692	1120376	1069684	0	0.0248	0.0288	481	0.147	0.529	-1.1	0	3767	5	2400	343	154	148	294	100	1	5.65	1
1	1	10	115	237	272	7178	7046	6906	0	270	7176	7046	41944	1105468	1063524	0	0.025	0.0263	441	0.668	0.284	-0.36	0	3682	5	2416	343	154	148	273	100	1	5.65	1
1	1	10	116	238	1672	8604	7182	6932	0	1688	8620	7092	247400	1273336	1025936	0	0.0349	0.0535	585	0.829	1.09	-0.65	0	4467	1	2438	342	148	152	359	98	1.2	6.36	1.08
1	1	10	117	238	709	7641	7108	6932	0	698	7630	7096	109262	1176790	1067528	0	0.0238	0.036	697	0.628	0.313	-0.45	0	3954	5	2457	342	154	148	326	100	1	5.65	1
1	1	10	118	238	452	7426	7134	6974	0	444	7418	7132	69664	1143660	1073996	0	0.0255	0.0298	538	0.709	0.349	-0.1	0	3802	5	2477	342	154	148	347	100	1	5.65	1
1	1	10	119	238	243	7361	7249	7118	0	242	7360	7270	37444	1133616	1096172	0	0.0221	0.0262	452	0.218	0.617	-1.19	0	3801	5	2497	342	154	148	280	100	1	5.65	1
1	1	10	120	238	256	7490	7389	7234	0	226	7460	7352	39352	1153388	1114036	0	0.0302	0.04	1208	0.928	1.38	-0.12	0	3848	5	2515	341	154	148	282	100	1	5.65	1
1	1	10	121	p-Ctrl	3027	10363	7806	7336	0	3112	10448	7492	454068	1554468	1100400	0	0.0464	0.113	567	0.66	2.77	-1.02	0	5485	1	2535	342	150	146	312	98	1.12	5	1.06
1	1	10	122	239	1445	8827	7687	7382	0	1460	8842	7518	219662	1341726	1122064	0	0.026	0.0624	379	0.994	1.73	0.125	0	4554	3	2554	342	152	151	326	94	1.35	6.91	1
1	1	10	123	239	713	8059	7518	7346	0	726	8072	7458	109838	1241122	1131284	0	0.0219	0.0352	588	0.714	1	-0.35	0	4185	5	2574	342	154	148	316	100	1	5.65	1
1	1	10	124	239	432	7796	7503	7364	0	426	7790	7480	66598	1200654	1134056	0	0.0219	0.0272	637	0.419	0.364	-1.31	0	4011	5	2593	343	154	148	341	100	1	5.65	1
1	1	10	125	239	229	7645	7527	7416	0	220	7636	7532	35220	1177284	1142064	0	0.0202	0.0221	390	0.278	0.311	-0.84	0	3944	5	2614	343	154	148	336	100	1	5.65	1
1	1	10	126	239	253	7699	7602	7446	0	248	7694	7564	38918	1185602	1146684	0	0.0229	0.0407	608	0.317	1.8	-1.05	0	3981	5	2633	343	154	148	303	100	1	5.65	1
1	1	10	127	240	2559	10083	7877	7524	0	2584	10108	7666	378752	1492304	1113552	0	0.0273	0.0705	752	1.03	1.67	0.189	0	5212	1	2652	343	148	144	332	95	1.2	5.64	1
1	1	10	128	240	1382	8900	7767	7518	0	1378	8896	7672	204542	1317206	1112664	0	0.0271	0.0492	731	0.728	1.21	-0.37	0	4555	3	2671	343	148	122	351	91	1.47	9.58	1.04
1	1	10	129	240	849	8367	7712	7518	0	846	8364	7682	130760	1288532	1157772	0	0.0237	0.0334	814	0.81	0.269	0.264	0	4323	5	2691	343	154	148	323	100	1	5.65	1
1	1	10	130	240	375	7977	7736	7602	0	374	7976	7740	57808	1228516	1170708	0	0.0217	0.0267	696	0.633	0.618	-0.85	0	4076	5	2710	343	154	148	318	100	1	5.65	1
1	1	10	131	240	365	8007	7799	7642	0	354	7996	7758	56242	1233110	1176868	0	0.0282	0.0456	619	0.624	1.93	-0.87	0	4115	5	2730	342	154	148	312	100	1	5.65	1
1	1	10	132	p-Ctrl	3430	11086	8058	7656	0	3468	11124	7792	521318	1685030	1163712	0	0.0352	0.0915	793	1.86	2.42	2.47	0	5974	1	2750	343	152	171	335	98	1.1	3.65	1.05
1	1	11	1	241	4449	11057	7128	6608	0	4488	11096	6854	667324	1658524	991200	0	0.0531	0.117	440	1.4	1.54	1.13	0	6259	1	211	358	150	167	341	98	1.13	4.04	1.06
1	1	11	2	241	1982	8630	7009	6648	0	2024	8672	6882	297350	1294550	997200	0	0.0569	0.0762	612	0.6	1.14	-0.64	0	4569	1	230	358	150	132	333	97	1.2	5.88	1.04
1	1	11	3	241	1313	7935	6874	6622	0	1328	7950	6800	194340	1174396	980056	0	0.0494	0.0531	628	0.634	0.698	-0.95	0	4192	3	249	358	148	138	341	94	1.32	7.69	1.06
1	1	11	4	241	795	7363	6778	6568	0	804	7372	6764	120840	1119176	998336	0	0.0328	0.0409	728	0.597	0.66	-0.69	0	3735	3	268	358	152	120	377	89	1.46	11.6	1.01
1	1	11	5	241	458	7018	6789	6560	0	468	7028	6762	70586	1080826	1010240	0	0.0269	0.0622	513	0.645	1.58	-0.6	0	3641	5	288	358	154	148	328	100	1	5.65	1
1	1	11	6	242	4077	10733	7161	6656	0	4254	10910	6892	603446	1588534	985088	0	0.07	0.107	2029	1.57	1.76	1.66	0	6059	1	307	358	148	161	296	98	1.11	4.04	1.04
1	1	11	7	242	1901	8565	7022	6664	0	1958	8622	6888	285158	1284758	999600	0	0.0455	0.0746	1076	0.832	0.956	-0.5	0	4531	1	325	358	150	153	314	98	1.19	5.76	1.04
1	1	11	8	242	1155	7745	6840	6590	0	1170	7760	6794	173208	1161708	988500	0	0.0404	0.0542	569	0.638	0.837	-0.75	0	4032	1	345	358	150	138	339	95	1.3	9.7	1.07
1	1	11	9	242	779	7369	6772	6590	0	790	7380	6786	119980	1134840	1014860	0	0.0308	0.0416	569	1.05	0.746	0.295	0	3844	5	364	357	154	148	354	100	1	5.65	1
1	1	11	10	242	515	7151	6890	6636	0	526	7162	6820	79358	1101302	1021944	0	0.0329	0.0812	653	0.823	2.12	-0.1	0	3715	5	385	357	154	148	291	100	1	5.65	1
1	1	11	11	p-Ctrl	9337	16139	7753	6802	0	9024	15826	7058	1381922	2388618	1006696	0	0.0954	0.21	7332	1.89	2.79	2.94	0	10627	1	402	358	148	196	249	98	1.1	3.51	0.98
1	1	11	12	243	4893	11697	7508	6804	0	5086	11890	7046	724168	1731160	1006992	0	0.071	0.159	1180	1.53	2.7	1.31	0	6672	1	422	358	148	164	295	98	1.11	3.9	1.01
1	1	11	13	243	2340	8924	6998	6584	0	2386	8970	6828	346290	1320722	974432	0	0.0354	0.0881	1050	0.867	1.36	-0.36	0	4651	1	441	358	148	140	333	95	1.21	6.42	1.02
1	1	11	14	243	1545	8051	6772	6506	0	1582	8088	6686	228688	1191576	962888	0	0.0378	0.0629	783	0.769	1.07	-0.68	0	4204	1	460	358	148	151	330	95	1.29	6.57	0.96
1	1	11	15	243	868	7312	6648	6444	0	832	7276	6602	133600	1125976	992376	0	0.0386	0.044	647	0.358	0.963	-1.21	0	3824	5	479	358	154	148	335	100	1	5.65	1
1	1	11	16	243	483	6957	6678	6474	0	484	6958	6612	74356	1071352	996996	0	0.0334	0.0615	891	0.69	1.8	-0.85	0	3665	5	499	358	154	148	328	100	1	5.65	1
1	1	11	17	244	5147	11691	7117	6544	0	5142	11686	6764	761784	1730296	968512	0	0.0547	0.131	2207	1.48	1.95	1.54	0	6687	1	518	358	148	174	307	99	1.11	4.16	0.97
1	1	11	18	244	2277	8763	6933	6486	0	2296	8782	6740	350674	1349518	998844	0	0.0339	0.098	608	1.1	1.52	0.344	0	4611	1	537	358	154	149	323	98	1.16	5.49	1.05
1	1	11	19	244	1472	7902	6709	6430	0	1466	7896	6624	217786	1169426	951640	0	0.037	0.0621	1041	0.922	0.784	-0.25	0	4120	1	557	358	148	149	324	95	1.26	6.85	1.02
1	1	11	20	244	803	7209	6602	6406	0	806	7212	6574	118810	1066898	948088	0	0.035	0.0414	702	0.612	0.537	-0.85	0	3723	3	575	358	148	133	366	92	1.37	9.77	1.08
1	1	11	21	244	509	6995	6723	6486	0	516	7002	6644	78382	1077226	998844	0	0.0308	0.0812	696	0.941	2.2	0	0	3598	5	596	358	154	148	323	100	1	5.65	1
1	1	11	22	p-Ctrl	8606	15276	7718	6670	0	8508	15178	6884	1325352	2352532	1027180	0	0.0885	0.21	7648	1.18	2.7	-0.02	0	9757	1	614	358	154	197	268	98	1.1	2.91	1.01
1	1	11	23	245	6120	12804	7717	6684	0	6130	12814	6910	930164	1946132	1015968	0	0.0703	0.195	4537	1.26	2.56	0.672	0	7650	1	633	358	152	188	282	97	1.17	4.52	1.01
1	1	11	24	245	2907	9433	6985	6526	0	2966	9492	6726	430210	1396058	965848	0	0.0413	0.103	814	1.05	1.84	-0.41	0	5028	1	652	358	148	137	306	98	1.11	4.79	1
1	1	11	25	245	1622	8002	6681	6380	0	1642	8022	6584	249732	1232252	982520	0	0.0482	0.0651	853	1.09	0.941	0.337	0	4198	3	671	358	154	124	310	93	1.49	18.3	1.27
1	1	11	26	245	938	7224	6540	6286	0	938	7224	6486	142516	1097988	955472	0	0.0391	0.0532	736	0.892	0.706	-0.32	0	3721	3	689	358	152	127	351	90	1.41	10.4	1.18
1	1	11	27	245	566	6762	6376	6196	0	564	6760	6378	87182	1041366	954184	0	0.0297	0.0409	649	0.761	0.431	-0.32	0	3597	5	709	359	154	148	353	100	1	5.65	1
1	1	11	28	246	2679	8889	6595	6210	0	2738	8948	6432	412522	1368862	956340	0	0.0414	0.0867	681	0.812	1.07	-0.71	0	4726	1	730	358	154	142	323	98	1.12	4.13	1.08
1	1	11	29	246	1311	7515	6485	6204	0	1316	7520	6418	201842	1157258	955416	0	0.0351	0.055	796	1.23	0.562	0.544	0	3888	1	748	358	154	158	301	96	1.15	5.44	1
1	1	11	30	246	695	6831	6318	6136	0	686	6822	6296	106968	1051912	944944	0	0.0375	0.0444	749	0.602	0.597	-0.51	0	3585	5	768	358	154	148	309	100	1	5.65	1
1	1	11	31	246	477	6517	6209	6040	0	466	6506	6206	73434	1003594	930160	0	0.0313	0.0384	596	0.374	0.199	-1.17	0	3393	5	788	359	154	148	329	100	1	5.65	1
1	1	11	32	246	310	6442	6479	6132	0	308	6440	6320	47764	992092	944328	0	0.0371	0.158	578	0.397	2.76	-0.91	0	3303	5	807	356	154	148	289	100	1	5.65	1
1	1	11	33	p-Ctrl	7067	13399	7313	6332	0	7000	13332	6576	1074112	2036576	962464	0	0.0666	0.222	5253	1.66	2.91	1.68	0	8306	1	826	358	152	199	271	98	1.14	3.74	1.01
1	1	11	34	247	2125	8353	6625	6228	0	2094	8322	6430	327310	1286422	959112	0	0.0308	0.0897	1116	0.747	1.63	-0.34	0	4218	3	845	359	154	116	305	94	1.39	8.51	1.08
1	1	11	35	247	904	7046	6349	6142	0	898	7040	6290	132010	1028742	896732	0	0.0379	0.0535	904	0.135	1.25	-0.85	0	3615	3	864	359	146	125	329	94	1.42	8.36	1.15
1	1	11	36	247	531	6569	6208	6038	0	520	6558	6184	81714	1011566	929852	0	0.0352	0.0447	563	1.01	0.716	0.326	0	3457	5	884	359	154	148	318	100	1	5.65	1
1	1	11	37	247	370	6288	6081	5918	0	368	6286	6074	56992	968364	911372	0	0.037	0.0398	627	0.129	0.549	-1.24	0	3272	5	902	359	154	148	317	100	1	5.65	1
1	1	11	38	247	295	6207	6090	5912	0	292	6204	6080	45444	955892	910448	0	0.039	0.0431	724	0.666	1.12	-0.13	0	3239	5	922	360	154	148	339	100	1	5.65	1
1	1	11	39	248	2145	8135	6315	5990	0	2084	8074	6186	313234	1187774	874540	0	0.0382	0.0742	1337	1.65	0.903	2.58	0	4254	1	942	359	146	149	334	95	1.19	5.56	1
1	1	11	40	248	713	6663	6203	5950	0	708	6658	6140	105458	986058	880600	0	0.0323	0.0589	655	0.5	0.91	-0.73	0	3418	3	960	359	148	154	319	92	1.45	7.36	1.04
1	1	11	41	248	544	6430	6082	5886	0	556	6442	6048	83750	990194	906444	0	0.0337	0.0443	631	0.76	1.08	-0.46	0	3357	5	981	360	154	148	356	100	1	5.65	1
1	1	11	42	248	348	6238	6078	5890	0	328	6218	6048	53530	960590	907060	0	0.042	0.0384	923	0.972	1.07	0.38	0	3258	5	1001	358	154	148	343	100	1	5.65	1
1	1	11	43	248	254	6246	6303	5992	0	248	6240	6168	39048	961816	922768	0	0.0398	0.133	962	1.04	2.54	0.302	0	3227	5	1020	359	154	148	257	100	1	5.65	1
1	1	11	44	p-Ctrl	6086	12234	7088	6148	0	6016	12164	6426	925056	1859552	934496	0	0.0755	0.191	5819	1.66	2.33	2.09	0	7509	1	1039	359	152	200	257	98	1.11	3.64	1.04
1	1	11	45	249	2442	8508	6552	6066	0	2466	8532	6316	366360	1276260	909900	0	0.0427	0.114	1461	1.02	1.97	0.05	0	4476	1	1057	359	150	139	275	99	1.13	4.71	1.05
1	1	11	46	249	906	6896	6260	5990	0	900	6890	6178	134122	1020642	886520	0	0.0391	0.0679	585	1.43	1.04	2.26	0	3560	3	1075	359	148	128	335	92	1.44	9.81	1.13
1	1	11	47	249	598	6550	6118	5952	0	592	6544	6106	92034	1008642	916608	0	0.0315	0.0396	719	1.09	0.273	0.774	0	3422	5	1096	359	154	148	362	100	1	5.65	1
1	1	11	48	249	399	6307	6113	5908	0	372	6280	6110	61384	971216	909832	0	0.0392	0.0421	738	0.551	0.102	-0.56	0	3259	5	1116	359	154	148	369	100	1	5.65	1
1	1	11	49	249	250	6158	6116	5908	0	242	6150	6056	38500	948332	909832	0	0.0309	0.0563	450	0.46	1.23	-0.89	0	3176	5	1136	358	154	148	320	100	1	5.65	1
1	1	11	50	250	2467	8461	6372	5994	0	2478	8472	6198	365052	1252164	887112	0	0.046	0.084	1404	1.35	1.3	0.641	0	4528	1	1155	359	148	161	323	97	1.14	4.86	1.05
1	1	11	51	250	1056	7018	6228	5962	0	1048	7010	6154	156332	1038708	882376	0	0.0372	0.0569	339	0.402	0.6	-1.17	0	3605	3	1174	359	148	140	336	92	1.39	7.8	1
1	1	11	52	250	561	6469	6080	5908	0	562	6470	6052	86452	996284	909832	0	0.0322	0.0425	552	0.506	0.55	-0.41	0	3344	5	1193	359	154	148	367	100	1	5.65	1
1	1	11	53	250	378	6288	6059	5910	0	392	6302	6062	58146	968286	910140	0	0.0347	0.0366	359	0.142	0.235	-0.87	0	3323	5	1214	358	154	148	350	100	1	5.65	1
1	1	11	54	250	307	6333	6295	6026	0	302	6328	6182	47328	975332	928004	0	0.0366	0.0916	716	0.516	1.98	-1.02	0	3320	5	1234	358	154	148	265	100	1	5.65	1
1	1	11	55	p-Ctrl	5833	11959	6932	6126	0	5734	11860	6344	886594	1817746	931152	0	0.0647	0.18	3363	1.49	2.8	1.26	0	7115	1	1251	359	152	199	271	98	1.12	3.51	1.05
1	1	11	56	251	1675	7733	6425	6058	0	1690	7748	6220	254600	1175416	920816	0	0.0438	0.122	1022	0.611	2.42	-1.04	0	4023	1	1271	359	152	140	338	94	1.23	7.23	1.05
1	1	11	57	251	899	6797	6112	5898	0	878	6776	6092	138402	1046694	908292	0	0.0281	0.046	506	0.784	0.464	-0.28	0	3533	5	1291	359	154	148	312	100	1	5.65	1
1	1	11	58	251	442	6272	5988	5830	0	438	6268	5972	68074	965894	897820	0	0.0312	0.0362	694	0.499	0.108	-0.86	0	3272	5	1309	359	154	148	321	100	1	5.65	1
1	1	11	59	251	367	6201	5991	5834	0	374	6208	5988	56476	954912	898436	0	0.0341	0.0372	547	0.291	0.303	-1.18	0	3253	5	1329	357	154	148	328	100	1	5.65	1
1	1	11	60	251	188	6042	6019	5854	0	192	6046	6002	28972	930488	901516	0	0.0314	0.044	402	0.364	0.997	-1.18	0	3152	5	1350	358	154	148	331	100	1	5.65	1
1	1	11	61	252	2453	8381	6268	5928	0	2456	8384	6098	367926	1257126	889200	0	0.0436	0.082	907	0.977	1.39	-0.29	0	4444	1	1368	359	150	140	327	99	1.09	4.13	1.04
1	1	11	62	252	1066	6978	6130	5912	0	1070	6982	6088	157772	1032748	874976	0	0.0438	0.0566	556	1.16	1.17	0.337	0	3558	1	1388	359	148	133	337	95	1.29	7.29	1
1	1	11	63	252	610	6490	6030	5880	0	588	6468	6014	93974	999494	905520	0	0.0343	0.039	779	0.472	0.367	-0.89	0	3385	5	1408	360	154	148	329	100	1	5.65	1
1	1	11	64	252	363	6239	6015	5876	0	350	6226	6000	55886	960790	904904	0	0.0323	0.0367	654	0.545	0.616	-0.61	0	3244	5	1426	360	154	148	294	100	1	5.65	1
1	1	11	65	252	269	6149	6018	5880	0	272	6152	6004	41388	946908	905520	0	0.035	0.0359	392	0.131	0.371	-0.89	0	3180	5	1444	361	154	148	304	100	1	5.65	1
1	1	11	66	p-Ctrl	5504	11472	6804	5968	0	5510	11478	6190	814612	1697876	883264	0	0.0494	0.199	2396	1.58	2.7	1.43	0	6782	1	1465	360	148	199	309	96	1.17	4.47	1.04
1	1	11	67	253	2535	8495	6507	5960	0	2554	8514	6140	380250	1274250	894000	0	0.0508	0.16	1177	0.872	2.81	-0.36	0	4396	1	1484	360	150	132	306	98	1.16	5.73	1.05
1	1	11	68	253	1047	6941	6120	5894	0	1060	6954	6070	157028	1041128	884100	0	0.034	0.0566	848	0.261	1.04	-1.11	0	3512	3	1503	360	150	120	367	89	1.48	10.2	1.02
1	1	11	69	253	651	6511	6030	5860	0	644	6504	6012	100252	1002692	902440	0	0.038	0.0398	634	0.421	0.473	-0.73	0	3401	5	1523	359	154	148	337	100	1	5.65	1
1	1	11	70	253	365	6247	6042	5882	0	392	6274	6038	56212	962040	905828	0	0.0328	0.0387	395	0.324	0.366	-0.8	0	3205	5	1542	360	154	148	341	100	1	5.65	1
1	1	11	71	253	341	6201	6039	5860	0	330	6190	6032	52590	955030	902440	0	0.0406	0.0433	608	0.511	0.513	-0.54	0	3226	5	1561	358	154	148	307	100	1	5.65	1
1	1	11	72	254	2601	8463	6241	5862	0	2660	8522	6066	384980	1252556	867576	0	0.057	0.0919	1328	1	1.11	0	0	4511	1	1581	360	148	147	327	97	1.14	4.97	1.07
1	1	11	73	254	1049	6899	6126	5850	0	1070	6920	6052	155204	1021004	865800	0	0.0383	0.0681	593	0.943	1.07	0.0827	0	3591	3	1600	360	148	153	315	94	1.44	9.06	0.99
1	1	11	74	254	562	6404	6023	5842	0	580	6422	6036	86498	986166	899668	0	0.0368	0.0445	664	0.898	0.772	-0.28	0	3308	5	1620	360	154	148	292	100	1	5.65	1
1	1	11	75	254	365	6167	5990	5802	0	338	6140	5994	56170	949678	893508	0	0.0454	0.0406	1083	0.929	0.727	-0.26	0	3225	5	1638	361	154	148	313	100	1	5.65	1
1	1	11	76	254	275	6113	6077	5838	0	282	6120	6032	42312	941364	899052	0	0.0404	0.0746	641	0.655	1.53	-0.47	0	3179	5	1659	360	154	148	325	100	1	5.65	1
1	1	11	77	p-Ctrl	4723	10715	6736	5992	0	4816	10808	6212	699036	1585852	886816	0	0.0426	0.178	1265	1.44	2.03	1.08	0	6063	1	1678	360	148	184	312	98	1.12	4.16	0.98
1	1	11	78	255	2714	8678	6379	5964	0	2746	8710	6170	407112	1301712	894600	0	0.0346	0.114	1188	1.09	1.9	-0.22	0	4559	1	1698	360	150	138	312	96	1.18	4.91	1.05
1	1	11	79	255	1012	6882	6134	5870	0	1034	6904	6062	153880	1046120	892240	0	0.0425	0.0697	715	0.659	1.19	-0.65	0	3592	1	1717	360	152	145	329	96	1.23	6.35	1.02
1	1	11	80	255	560	6346	5965	5786	0	558	6344	5948	86216	977260	891044	0	0.0331	0.0437	731	0.449	0.309	-0.61	0	3269	5	1737	360	154	148	330	100	1	5.65	1
1	1	11	81	255	356	6106	5925	5750	0	374	6124	5928	54794	940294	885500	0	0.0386	0.0419	406	0.636	0.322	-0.57	0	3150	5	1757	361	154	148	341	100	1	5.65	1
1	1	11	82	255	340	6084	5931	5744	0	346	6090	5918	52306	936882	884576	0	0.0385	0.0457	630	0.496	0.929	-0.05	0	3155	5	1776	360	154	148	343	100	1	5.65	1
1	1	11	83	256	1974	7772	6098	5798	0	1956	7754	5980	292104	1150208	858104	0	0.0441	0.0749	1059	1.01	1.28	-0.27	0	4043	1	1796	361	148	136	333	97	1.12	4.55	1.03
1	1	11	84	256	714	6502	6011	5788	0	702	6490	5984	105676	962300	856624	0	0.0409	0.048	960	1.06	0.413	0.574	0	3356	3	1815	361	148	148	329	92	1.42	9.18	1.06
1	1	11	85	256	465	6235	5927	5770	0	450	6220	5918	71588	960168	888580	0	0.0353	0.0391	606	0.605	0.442	-0.34	0	3248	5	1835	361	154	148	332	100	1	5.65	1
1	1	11	86	256	365	6147	5942	5782	0	358	6140	5940	56234	946662	890428	0	0.0332	0.0356	473	0.279	0.238	-1.19	0	3182	5	1855	361	154	148	315	100	1	5.65	1
1	1	11	87	256	282	6092	6015	5810	0	286	6096	5966	43372	938112	894740	0	0.0314	0.0658	641	0.628	1.75	-1.05	0	3233	5	1873	359	154	148	276	100	1	5.65	1
1	1	11	88	p-Ctrl	4557	10489	6592	5932	0	4566	10498	6122	665272	1531344	866072	0	0.0385	0.159	1793	1.15	2.3	0.519	0	6011	1	1893	361	146	199	288	98	1.11	3.67	1.03
1	1	11	89	257	1068	7044	6273	5976	0	1068	7044	6144	160170	1056570	896400	0	0.0321	0.0895	717	0.787	1.87	-0.36	0	3636	1	1913	360	150	152	307	96	1.21	5.69	1.05
1	1	11	90	257	539	6431	6030	5892	0	514	6406	6040	83032	990400	907368	0	0.0276	0.0348	427	0.23	0.587	-1	0	3325	5	1932	359	154	148	321	100	1	5.65	1
1	1	11	91	257	281	6161	6013	5880	0	278	6158	6014	43284	948804	905520	0	0.0326	0.0346	508	0.344	0.273	-0.87	0	3185	5	1952	360	154	148	325	100	1	5.65	1
1	1	11	92	257	340	6254	6051	5914	0	330	6244	6062	52434	963190	910756	0	0.0471	0.0337	897	0.908	0.283	0.127	0	3252	5	1971	358	154	148	325	100	1	5.65	1
1	1	11	93	257	206	6158	6090	5952	0	214	6166	6098	31658	948266	916608	0	0.0287	0.0337	447	0.577	0.703	-0.34	0	3177	5	1992	359	154	148	311	100	1	5.65	1
1	1	11	94	258	1062	7030	6184	5968	0	1078	7046	6142	159230	1054430	895200	0	0.0361	0.0512	573	0.473	0.901	-1.02	0	3655	1	2009	360	150	158	324	97	1.19	5.63	1.08
1	1	11	95	258	504	6524	6175	6020	0	500	6520	6156	77684	1004764	927080	0	0.0333	0.04	461	0.337	0.917	-1.08	0	3394	5	2029	359	154	148	340	100	1	5.65	1
1	1	11	96	258	322	6402	6214	6080	0	324	6404	6202	49524	985844	936320	0	0.0296	0.0328	447	0.194	0.526	-0.53	0	3321	5	2049	359	154	148	361	100	1	5.65	1
1	1	11	97	258	339	6441	6243	6102	0	348	6450	6238	52174	991882	939708	0	0.0266	0.0324	536	0.804	0.142	0	0	3343	5	2069	360	154	148	332	100	1	5.65	1
1	1	11	98	258	259	6435	6409	6176	0	256	6432	6352	39942	991046	951104	0	0.0333	0.084	603	0.347	2.04	-0.91	0	3325	5	2088	360	154	148	339	100	1	5.65	1
1	1	11	99	p-Ctrl	5392	11706	7060	6314	0	5436	11750	6550	797998	1732470	934472	0	0.0515	0.173	1868	1.35	2.22	0.765	0	6849	1	2108	360	148	195	294	98	1.13	3.71	0.98
1	1	11	100	259	1357	7707	6709	6350	0	1364	7714	6562	200890	1140690	939800	0	0.0272	0.0886	733	0.899	1.52	0.0745	0	3967	3	2126	361	148	145	326	94	1.38	8.64	1.08
1	1	11	101	259	599	6951	6516	6352	0	614	6966	6492	92250	1070458	978208	0	0.0311	0.0404	679	0.74	0.88	-0.66	0	3591	5	2146	361	154	148	337	100	1	5.65	1
1	1	11	102	259	497	6911	6560	6414	0	490	6904	6554	76522	1064278	987756	0	0.0315	0.0353	834	0.137	0.716	-1.12	0	3547	5	2166	361	154	148	366	100	1	5.65	1
1	1	11	103	259	292	6800	6617	6508	0	290	6798	6626	44992	1047224	1002232	0	0.0313	0.0324	520	0.343	1.1	-0.76	0	3506	5	2186	360	154	148	348	100	1	5.65	1
1	1	11	104	259	298	6910	6802	6612	0	304	6916	6744	45864	1064112	1018248	0	0.03	0.0584	493	0.761	1.6	-0.43	0	3539	5	2205	360	154	148	326	100	1	5.65	1
1	1	11	105	260	3373	10177	7275	6804	0	3342	10146	6974	505916	1526516	1020600	0	0.0317	0.107	1318	1.13	1.92	0.114	0	5457	1	2224	361	150	169	313	98	1.11	3.98	1.05
1	1	11	106	260	1191	8105	7229	6914	0	1262	8176	7074	176226	1199498	1023272	0	0.0503	0.0805	968	0.445	1.77	-0.73	0	4272	3	2242	361	148	138	339	93	1.45	11	1.02
1	1	11	107	260	816	7730	7097	6914	0	820	7734	7066	122446	1159546	1037100	0	0.0298	0.0385	478	1.33	1	0.316	0	3951	3	2263	361	150	122	370	90	1.47	10.3	1.17
1	1	11	108	260	592	7504	7050	6912	0	566	7478	7050	91176	1155624	1064448	0	0.0254	0.0313	542	1.42	1.01	1.38	0	3886	5	2282	361	154	148	363	100	1	5.65	1
1	1	11	109	260	397	7307	7147	6910	0	408	7318	7070	61164	1125304	1064140	0	0.0286	0.0915	451	0.889	2.43	-0.24	0	3765	5	2302	361	154	148	326	100	1	5.65	1
1	1	11	110	p-Ctrl	6696	13764	7775	7068	0	6666	13734	7300	991020	2037084	1046064	0	0.0691	0.156	5818	1.46	2.58	1.12	0	8472	1	2322	361	148	195	319	96	1.17	3.81	1
1	1	11	111	261	2387	9431	7449	7044	0	2456	9500	7240	358096	1414696	1056600	0	0.04	0.087	837	1.07	1.66	-0.29	0	4892	3	2340	361	150	125	319	93	1.42	8.63	1.07
1	1	11	112	261	1122	8044	7158	6922	0	1124	8046	7096	170520	1222664	1052144	0	0.0248	0.0511	434	1.49	1.15	1.36	0	4148	3	2359	361	152	158	353	94	1.44	8.63	1.06
1	1	11	113	261	736	7628	7058	6892	0	734	7626	7060	110440	1144240	1033800	0	0.0249	0.0359	441	0.635	0.656	-0.54	0	3891	3	2379	361	150	150	342	94	1.32	7.28	1.02
1	1	11	114	261	493	7439	7078	6946	0	486	7432	7080	75890	1145574	1069684	0	0.0279	0.0321	562	0.584	0.344	-0.67	0	3815	5	2398	361	154	148	311	100	1	5.65	1
1	1	11	115	261	361	7261	7063	6900	0	352	7252	7034	55552	1118152	1062600	0	0.0282	0.0405	574	0.621	0.895	-0.84	0	3802	5	2418	359	154	148	311	100	1	5.65	1
1	1	11	116	262	2167	9079	7178	6912	0	2170	9082	7062	324992	1361792	1036800	0	0.0309	0.0602	709	0.946	1.41	-0.34	0	4655	1	2438	361	150	136	348	95	1.22	8.09	1.05
1	1	11	117	262	919	7835	7099	6916	0	934	7850	7060	135988	1159556	1023568	0	0.0262	0.0399	497	0.459	0.719	-0.69	0	3993	3	2457	362	148	126	354	91	1.42	9.02	1.03
1	1	11	118	262	552	7552	7145	7000	0	544	7544	7140	85056	1163056	1078000	0	0.0284	0.027	632	0.895	0.606	0	0	3908	5	2476	361	154	148	343	100	1	5.65	1
1	1	11	119	262	315	7381	7188	7066	0	308	7374	7188	48478	1136642	1088164	0	0.0225	0.0243	341	0.664	0.289	-0.25	0	3817	5	2495	360	154	148	331	100	1	5.65	1
1	1	11	120	262	337	7445	7305	7108	0	364	7472	7264	51848	1146480	1094632	0	0.0234	0.0622	283	0.333	2.19	-1.04	0	3880	5	2515	361	154	148	337	100	1	5.65	1
1	1	11	121	p-Ctrl	6909	14219	8075	7310	0	6990	14300	7466	1008716	2075976	1067260	0	0.0805	0.176	4018	1.91	3.2	3.31	0	8735	1	2535	362	146	195	297	98	1.11	3.97	1.04
1	1	11	122	263	2232	9594	7783	7362	0	2228	9590	7526	343676	1477424	1133748	0	0.0355	0.096	1064	1.22	2.59	0.299	0	5065	1	2554	362	154	161	295	98	1.13	4.24	1.02
1	1	11	123	263	1111	8391	7498	7280	0	1110	8390	7446	171076	1292196	1121120	0	0.0299	0.0473	670	0.569	1.56	-0.71	0	4286	1	2574	362	154	127	360	95	1.29	9.65	1.07
1	1	11	124	263	713	7985	7425	7272	0	712	7984	7414	105538	1181794	1076256	0	0.0247	0.0296	776	0.414	0.717	-1.22	0	4054	3	2593	362	148	134	355	93	1.33	8.84	1.07
1	1	11	125	263	367	7705	7449	7338	0	360	7698	7440	56592	1186644	1130052	0	0.0246	0.0252	522	0.208	0.775	-1.11	0	3928	5	2612	362	154	148	340	100	1	5.65	1
1	1	11	126	263	288	7654	7491	7366	0	268	7634	7466	44398	1178762	1134364	0	0.0262	0.0329	721	0.483	1.49	-1.25	0	3914	5	2633	361	154	148	338	100	1	5.65	1
1	1	11	127	264	2515	9921	7731	7406	0	2548	9954	7552	382272	1507984	1125712	0	0.0351	0.0661	807	0.713	1.66	-0.41	0	5176	1	2652	362	152	141	333	96	1.2	5.5	1
1	1	11	128	264	1076	8476	7641	7400	0	1118	8518	7554	163592	1288392	1124800	0	0.0331	0.052	692	0.728	1.52	-0.73	0	4392	3	2671	362	152	141	333	96	1.31	10	1.11
1	1	11	129	264	651	8073	7553	7422	0	636	8058	7544	100254	1243242	1142988	0	0.028	0.0287	845	1.24	0.923	1.12	0	4195	5	2691	362	154	148	332	100	1	5.65	1
1	1	11	130	264	335	7825	7608	7490	0	334	7824	7606	51554	1205014	1153460	0	0.0216	0.0242	493	0.653	0.51	-0.43	0	4038	5	2710	361	154	148	315	100	1	5.65	1
1	1	11	131	264	301	7827	7715	7526	0	286	7812	7674	46306	1205310	1159004	0	0.0243	0.0417	400	0.379	1.55	-0.56	0	3996	5	2729	362	154	148	331	100	1	5.65	1
1	1	11	132	p-Ctrl	8008	15624	8351	7616	0	7878	15494	7764	1185150	2312318	1127168	0	0.0508	0.182	3877	2.07	3.24	3.89	0	9836	1	2749	362	148	199	354	98	1.14	3.91	1
1	1	12	1	265	3736	10226	6887	6490	0	3808	10298	6728	552890	1513410	960520	0	0.0458	0.0882	1263	0.932	1.19	-0.58	0	5618	1	210	377	148	152	357	98	1.1	4.72	1.08
1	1	12	2	265	1734	8280	6833	6546	0	1758	8304	6728	253166	1208882	955716	0	0.0384	0.0655	711	0.625	1.17	-0.76	0	4249	1	229	377	146	128	339	96	1.21	7.18	1.02
1	1	12	3	265	1190	7692	6721	6502	0	1208	7710	6664	178474	1153774	975300	0	0.0307	0.0486	594	0.953	0.893	-0.03	0	3992	3	249	377	150	135	316	96	1.33	8.88	1.1
1	1	12	4	265	585	7053	6633	6468	0	580	7048	6612	90104	1086176	996072	0	0.0359	0.0396	983	0.712	0.666	-0.81	0	3683	5	268	378	154	148	301	100	1	5.65	1
1	1	12	5	265	404	6880	6643	6476	0	416	6892	6616	62284	1059588	997304	0	0.0307	0.0428	627	0.63	1.13	-0.04	0	3578	5	286	377	154	148	309	100	1	5.65	1
1	1	12	6	266	3462	10040	7008	6578	0	3706	10284	6792	512428	1485972	973544	0	0.0771	0.0942	784	1.36	1.51	0.983	0	5578	1	306	377	148	155	307	97	1.12	4.02	1
1	1	12	7	266	1820	8384	6899	6564	0	1852	8416	6828	280306	1291162	1010856	0	0.0407	0.0663	832	0.931	0.818	-0.15	0	4402	1	325	377	154	151	305	94	1.26	5.7	1.06
1	1	12	8	266	1154	7692	6774	6538	0	1168	7706	6722	175414	1169190	993776	0	0.0317	0.0515	575	1.34	0.81	1.18	0	3952	3	345	377	152	140	297	93	1.46	11.9	1.03
1	1	12	9	266	673	7197	6706	6524	0	672	7196	6704	103632	1108328	1004696	0	0.0331	0.0409	419	0.734	0.555	-0.44	0	3755	5	363	377	154	148	338	100	1	5.65	1
1	1	12	10	266	522	7076	6856	6554	0	514	7068	6770	80404	1089720	1009316	0	0.0349	0.0957	736	0.831	2.16	-0.08	0	3671	5	385	376	154	148	308	100	1	5.65	1
1	1	12	11	p-Ctrl	8743	15463	7581	6720	0	8688	15408	6974	1328886	2350326	1021440	0	0.0673	0.176	5279	1.22	2.34	0.446	0	9867	1	402	377	152	195	253	98	1.11	4.01	1.02
1	1	12	12	267	5191	11889	7444	6698	0	5356	12054	6942	789054	1807150	1018096	0	0.0587	0.157	1375	1.51	2.57	1.31	0	6780	1	420	378	152	164	290	97	1.15	4.2	1.03
1	1	12	13	267	2642	9202	6932	6560	0	2674	9234	6740	406798	1417038	1010240	0	0.0283	0.093	985	1.4	2.04	0.849	0	4851	1	440	378	154	147	341	96	1.18	4.93	1
1	1	12	14	267	1711	8121	6684	6410	0	1690	8100	6648	256698	1218198	961500	0	0.0375	0.0577	972	1.15	1.25	0.699	0	4272	3	460	378	150	151	336	94	1.32	6.23	1.06
1	1	12	15	267	916	7282	6559	6366	0	938	7304	6556	141008	1121372	980364	0	0.0307	0.0406	385	0.436	0.33	-0.86	0	3822	5	479	378	154	148	336	100	1	5.65	1
1	1	12	16	267	469	6867	6622	6398	0	476	6874	6558	72240	1057532	985292	0	0.0329	0.0696	534	0.535	1.87	-0.67	0	3593	5	498	377	154	148	310	100	1	5.65	1
1	1	12	17	268	4510	10982	6985	6472	0	4714	11186	6684	685496	1669240	983744	0	0.0698	0.116	545	1.05	1.66	0.465	0	6219	1	517	378	152	170	332	97	1.14	4.25	1.03
1	1	12	18	268	2167	8647	6793	6480	0	2220	8700	6676	333660	1331580	997920	0	0.0382	0.0701	1143	0.835	1.12	-0.36	0	4575	1	537	378	154	132	337	95	1.2	6.82	1.08
1	1	12	19	268	1167	7557	6612	6390	0	1164	7554	6572	172734	1118454	945720	0	0.0326	0.0491	926	0.53	0.562	-1.14	0	3916	3	556	378	148	158	329	94	1.32	5.53	1.07
1	1	12	20	268	732	7046	6502	6314	0	758	7072	6488	109848	1056948	947100	0	0.0363	0.0416	609	0.425	0.335	-0.28	0	3606	3	574	378	150	121	344	89	1.47	17.7	1.18
1	1	12	21	268	398	6778	6576	6380	0	376	6756	6546	61278	1043798	982520	0	0.0311	0.0598	700	0.384	1.7	-0.9	0	3535	5	594	378	154	148	331	100	1	5.65	1
1	1	12	22	p-Ctrl	8194	14782	7481	6588	0	8022	14610	6840	1245498	2246874	1001376	0	0.0858	0.183	6941	1.55	2.67	1.86	0	9251	1	613	378	152	187	264	99	1.09	4.11	1.02
1	1	12	23	269	3647	10237	7437	6590	0	3710	10300	6868	539726	1515046	975320	0	0.0344	0.174	1170	1.55	2.28	1.17	0	5461	1	632	377	148	164	267	97	1.15	4.19	0.99
1	1	12	24	269	1817	8173	6726	6356	0	1834	8190	6574	272538	1225938	953400	0	0.0391	0.0873	968	0.966	1.82	-0.13	0	4283	1	651	377	150	145	316	95	1.19	6.05	1
1	1	12	25	269	1120	7392	6520	6272	0	1122	7394	6468	163484	1079196	915712	0	0.0315	0.0584	555	0.902	1.01	-0.25	0	3831	3	670	377	146	130	301	93	1.33	8.64	1.17
1	1	12	26	269	637	6891	6463	6254	0	610	6864	6402	98082	1061198	963116	0	0.0352	0.0511	1126	1.18	1.13	0.241	0	3591	5	688	377	154	148	314	100	1	5.65	1
1	1	12	27	269	446	6558	6302	6112	0	446	6558	6276	68720	1009968	941248	0	0.0332	0.0443	715	0.943	0.858	0.159	0	3418	5	709	378	154	148	305	100	1	5.65	1
1	1	12	28	270	2920	9096	6523	6176	0	2986	9162	6378	443834	1382586	938752	0	0.037	0.0823	821	1.38	1.38	0.819	0	4931	1	728	377	152	146	310	98	1.12	5.5	1.02
1	1	12	29	270	1311	7489	6471	6178	0	1308	7486	6384	194050	1108394	914344	0	0.0294	0.0689	999	0.925	1.09	-0.17	0	3895	1	747	377	148	156	291	96	1.25	5.68	0.98
1	1	12	30	270	760	6878	6316	6118	0	740	6858	6294	115530	1045466	929936	0	0.0324	0.048	529	0.317	0.88	-1.27	0	3534	1	767	377	152	164	311	97	1.18	5.01	1.03
1	1	12	31	270	545	6573	6183	6028	0	566	6594	6172	83898	1012210	928312	0	0.0347	0.0379	778	0.539	0.423	-0.4	0	3387	5	786	377	154	148	326	100	1	5.65	1
1	1	12	32	270	307	6367	6342	6060	0	284	6344	6240	47250	980490	933240	0	0.0347	0.0944	1089	1	2.07	0.0208	0	3301	5	808	376	154	148	317	100	1	5.65	1
1	1	12	33	p-Ctrl	6784	13014	7073	6230	0	6838	13068	6420	1031172	1978132	946960	0	0.0468	0.195	3066	1.32	3	1.01	0	7868	1	825	377	152	193	268	98	1.09	3.98	1.07
1	1	12	34	271	1828	7994	6537	6166	0	1852	8018	6374	274154	1199054	924900	0	0.0282	0.101	587	1.08	1.97	-0.05	0	4180	1	844	378	150	145	288	99	1.11	4.33	1
1	1	12	35	271	841	6895	6269	6054	0	850	6904	6226	126180	1034280	908100	0	0.0389	0.0489	584	0.254	0.699	-0.91	0	3576	3	864	377	150	143	321	95	1.46	9.82	1.1
1	1	12	36	271	571	6499	6101	5928	0	580	6508	6096	87920	1000832	912912	0	0.0361	0.0393	591	0.204	0.476	-1.05	0	3432	5	882	378	154	148	325	100	1	5.65	1
1	1	12	37	271	365	6241	6030	5876	0	386	6262	6038	56280	961184	904904	0	0.036	0.0363	604	0.532	0.184	-0.84	0	3241	5	903	378	154	148	349	100	1	5.65	1
1	1	12	38	271	219	6095	6062	5876	0	198	6074	6032	33656	938560	904904	0	0.0388	0.0478	996	0.229	0.84	-1.03	0	3175	5	923	378	154	148	294	100	1	5.65	1
1	1	12	39	272	1825	7769	6272	5944	0	1840	7784	6166	273728	1165328	891600	0	0.0318	0.073	610	0.976	0.681	0.249	0	4035	1	941	378	150	123	290	96	1.21	6.44	1.06
1	1	12	40	272	843	6757	6169	5914	0	836	6750	6100	128066	1026994	898928	0	0.0355	0.0627	786	0.705	1.14	-0.72	0	3488	1	960	378	152	163	298	95	1.28	5.67	0.97
1	1	12	41	272	540	6426	6080	5886	0	470	6356	6044	83148	989592	906444	0	0.0513	0.0445	1703	1.26	0.62	0.273	0	3359	5	980	379	154	148	290	100	1	5.65	1
1	1	12	42	272	354	6248	6084	5894	0	380	6274	6052	54504	962180	907676	0	0.0399	0.0393	822	0.65	0.787	-0.56	0	3269	5	999	379	154	148	306	100	1	5.65	1
1	1	12	43	272	210	6142	6107	5932	0	212	6144	6110	32364	945892	913528	0	0.0374	0.0394	563	0.946	0.603	-0.02	0	3174	5	1017	377	154	148	296	100	1	5.65	1
1	1	12	44	p-Ctrl	6002	12028	6875	6026	0	6016	12042	6300	912328	1828280	915952	0	0.05	0.184	2931	1.66	2.17	1.86	0	7172	1	1038	378	152	198	298	96	1.18	4.33	1.06
1	1	12	45	273	1780	7792	6516	6012	0	1792	7804	6256	263458	1153234	889776	0	0.033	0.14	817	1.23	1.76	0.612	0	4096	1	1057	378	148	158	288	95	1.23	4.59	1.03
1	1	12	46	273	773	6683	6138	5910	0	780	6690	6114	117436	1015756	898320	0	0.0369	0.0508	673	0.459	0.726	-0.81	0	3418	1	1075	378	152	135	339	95	1.21	6.84	1.06
1	1	12	47	273	471	6337	6060	5866	0	454	6320	6046	72538	975902	903364	0	0.0328	0.041	601	0.672	0.372	-0.67	0	3251	5	1096	378	154	148	346	100	1	5.65	1
1	1	12	48	273	373	6201	5994	5828	0	368	6196	5992	57516	955028	897512	0	0.0371	0.0405	540	0.728	0.226	-0.36	0	3311	5	1115	379	154	148	305	100	1	5.65	1
1	1	12	49	273	265	6053	5975	5788	0	278	6066	5948	40844	932196	891352	0	0.0378	0.0531	478	0.463	1.39	-1.02	0	3136	5	1134	378	154	148	333	100	1	5.65	1
1	1	12	50	274	2468	8394	6264	5926	0	2542	8468	6114	365214	1242262	877048	0	0.0467	0.0835	1214	1.47	1.24	1.47	0	4525	1	1154	378	148	159	318	97	1.16	4.91	1.04
1	1	12	51	274	1143	7077	6192	5934	0	1142	7076	6138	173762	1075730	901968	0	0.0368	0.0564	644	0.649	0.59	-0.96	0	3655	3	1173	378	152	147	333	92	1.43	10.6	1.02
1	1	12	52	274	565	6483	6092	5918	0	578	6496	6062	87006	998378	911372	0	0.0325	0.0402	687	0.433	0.626	-0.66	0	3422	5	1193	379	154	148	320	100	1	5.65	1
1	1	12	53	274	396	6332	6078	5936	0	378	6314	6084	60956	975100	914144	0	0.0402	0.0354	1059	0.711	0.614	-0.92	0	3259	5	1212	379	154	148	310	100	1	5.65	1
1	1	12	54	274	269	6251	6147	5982	0	282	6264	6126	41456	962684	921228	0	0.0371	0.0381	568	0.265	0.474	-1.02	0	3254	5	1230	378	154	148	308	100	1	5.65	1
1	1	12	55	p-Ctrl	5740	11828	6863	6088	0	5780	11868	6302	861044	1774244	913200	0	0.0472	0.178	2388	1.28	2.58	0.343	0	7003	1	1251	378	150	199	295	98	1.11	3.76	1.07
1	1	12	56	275	2441	8503	6509	6062	0	2488	8550	6262	356382	1241434	885052	0	0.0417	0.122	550	0.77	2.02	-0.54	0	4467	1	1270	379	146	135	307	98	1.13	5.38	1.04
1	1	12	57	275	1165	7083	6171	5918	0	1182	7100	6108	172376	1048240	875864	0	0.0284	0.0576	637	1.02	1.01	0.0308	0	3619	3	1289	379	148	142	355	92	1.33	8.05	1.02
1	1	12	58	275	594	6480	6049	5886	0	608	6494	6032	87968	959096	871128	0	0.0303	0.0413	694	0.693	0.617	-0.18	0	3296	3	1309	379	148	143	360	91	1.47	11.7	0.96
1	1	12	59	275	463	6277	5963	5814	0	450	6264	5964	71348	966704	895356	0	0.0334	0.0387	803	0.452	0.479	-1.14	0	3283	5	1329	378	154	148	369	100	1	5.65	1
1	1	12	60	275	277	6069	5954	5792	0	274	6066	5918	42634	934602	891968	0	0.0319	0.0479	561	0.562	1.15	-0.61	0	3126	5	1350	379	154	148	346	100	1	5.65	1
1	1	12	61	276	2284	8180	6242	5896	0	2324	8220	6082	342630	1227030	884400	0	0.0408	0.0809	922	0.681	1.17	-0.88	0	4275	1	1367	379	150	148	314	96	1.17	5.01	1.01
1	1	12	62	276	1184	7066	6128	5882	0	1200	7082	6088	175302	1045838	870536	0	0.0334	0.0566	599	0.765	0.745	-0.62	0	3628	3	1387	379	148	145	337	90	1.41	8.64	1
1	1	12	63	276	566	6396	6020	5830	0	560	6390	6008	87188	985008	897820	0	0.0343	0.041	786	0.393	0.198	-1.12	0	3285	5	1406	379	154	148	333	100	1	5.65	1
1	1	12	64	276	344	6188	6010	5844	0	328	6172	6006	52970	952946	899976	0	0.0365	0.0409	518	0.332	0.431	-1.02	0	3206	5	1426	379	154	148	333	100	1	5.65	1
1	1	12	65	276	310	6206	6157	5896	0	310	6206	6042	47744	955728	907984	0	0.0352	0.106	506	0.425	2.18	-0.97	0	3244	5	1446	379	154	148	270	100	1	5.65	1
1	1	12	66	p-Ctrl	5258	11240	6737	5982	0	5396	11378	6194	809668	1730896	921228	0	0.0621	0.171	1166	1.12	2.42	0.477	0	6621	1	1465	379	154	200	283	97	1.14	3.64	1.01
1	1	12	67	277	2019	7937	6333	5918	0	1974	7892	6136	298868	1174732	875864	0	0.0335	0.105	790	0.962	1.8	-0.41	0	4104	1	1484	379	148	151	314	96	1.22	5.06	1.02
1	1	12	68	277	971	6867	6101	5896	0	976	6872	6054	149506	1057490	907984	0	0.0344	0.0543	552	0.487	0.886	-0.99	0	3610	5	1503	379	154	148	330	100	1	5.65	1
1	1	12	69	277	616	6502	6056	5886	0	630	6516	6048	94864	1001308	906444	0	0.0454	0.0415	623	0.542	0.546	-0.85	0	3369	3	1523	379	154	126	353	89	1.49	12.9	1.17
1	1	12	70	277	362	6176	5983	5814	0	360	6174	5988	55814	951170	895356	0	0.0337	0.0422	567	1.31	0.541	1.76	0	3185	5	1543	380	154	148	339	100	1	5.65	1
1	1	12	71	277	305	6061	5968	5756	0	300	6056	5916	47040	933464	886424	0	0.0404	0.0585	826	0.43	1.19	-1.07	0	3105	5	1563	380	154	148	311	100	1	5.65	1
1	1	12	72	278	2632	8500	6218	5868	0	2720	8588	6066	394828	1275028	880200	0	0.0518	0.0875	643	1.17	1.4	0.379	0	4525	1	1582	379	150	149	305	98	1.12	4.65	1.06
1	1	12	73	278	1159	7061	6175	5902	0	1178	7080	6096	171464	1044960	873496	0	0.0398	0.0622	654	0.968	0.841	-0.23	0	3682	1	1601	379	148	145	285	96	1.19	5.94	1.08
1	1	12	74	278	564	6456	6083	5892	0	564	6456	6052	83470	955486	872016	0	0.0419	0.0452	463	0.413	0.649	-0.97	0	3340	3	1620	379	148	145	304	91	1.44	10.4	1.07
1	1	12	75	278	410	6180	5958	5770	0	412	6182	5956	63184	951764	888580	0	0.0362	0.0413	875	0.74	0.815	-0.67	0	3239	5	1639	378	154	148	310	100	1	5.65	1
1	1	12	76	278	355	6125	6041	5770	0	356	6126	5958	54644	943224	888580	0	0.0394	0.0779	589	1.28	1.48	1.51	0	3150	5	1661	378	154	148	301	100	1	5.65	1
1	1	12	77	p-Ctrl	4906	10826	6684	5920	0	4962	10882	6196	716338	1580658	864320	0	0.0547	0.177	866	0.89	1.9	-0.47	0	6070	1	1679	379	146	183	290	98	1.09	3.77	1.04
1	1	12	78	279	2257	8139	6429	5882	0	2240	8122	6108	343048	1237112	894064	0	0.0323	0.145	1050	1.26	1.95	0.411	0	4296	1	1698	379	152	161	303	97	1.17	4.95	1.07
1	1	12	79	279	991	6807	6050	5816	0	1022	6838	6010	150608	1034640	884032	0	0.0381	0.0572	716	0.742	0.912	-0.36	0	3463	3	1717	379	152	129	327	95	1.39	8.6	1.12
1	1	12	80	279	574	6308	5910	5734	0	560	6294	5898	88326	971362	883036	0	0.0379	0.0431	629	0.876	0.527	0.049	0	3279	5	1737	379	154	148	355	100	1	5.65	1
1	1	12	81	279	294	6008	5876	5714	0	306	6020	5882	45340	925296	879956	0	0.0374	0.0415	644	1.01	0.329	0.396	0	3092	5	1757	381	154	148	342	100	1	5.65	1
1	1	12	82	279	349	6083	5919	5734	0	306	6040	5900	53756	936792	883036	0	0.0405	0.0466	976	0.949	0.92	-0.07	0	3161	5	1776	380	154	148	351	100	1	5.65	1
1	1	12	83	280	2238	8010	6111	5772	0	2284	8056	5968	335760	1201560	865800	0	0.0459	0.0822	689	1.43	1.41	1.21	0	4280	1	1796	380	150	148	322	97	1.16	4.74	1.03
1	1	12	84	280	1192	6978	6036	5786	0	1196	6982	5994	178828	1046728	867900	0	0.0359	0.0553	794	0.732	0.595	-0.71	0	3636	3	1815	380	150	154	291	93	1.41	6.85	1.04
1	1	12	85	280	625	6461	5995	5836	0	616	6452	5984	92570	956298	863728	0	0.0357	0.0377	612	0.573	0.29	-0.65	0	3331	3	1834	380	148	149	316	95	1.46	7.93	1.06
1	1	12	86	280	439	6253	5964	5814	0	428	6242	5960	67554	962910	895356	0	0.0306	0.0365	493	0.61	0.371	0.191	0	3260	5	1854	380	154	148	335	100	1	5.65	1
1	1	12	87	280	282	6094	6039	5812	0	256	6068	5972	43484	938532	895048	0	0.0357	0.0743	534	0.361	1.72	-1.12	0	3131	5	1875	380	154	148	328	100	1	5.65	1
1	1	12	88	p-Ctrl	4632	10584	6641	5952	0	4608	10560	6158	685588	1566484	880896	0	0.0447	0.155	2155	1.57	2.26	1.81	0	6108	1	1893	380	148	201	267	98	1.12	4.41	1.03
1	1	12	89	281	1655	7633	6399	5978	0	1662	7640	6164	251556	1160212	908656	0	0.0355	0.116	414	0.89	1.91	-0.2	0	3999	1	1912	380	152	163	285	95	1.21	4.88	1
1	1	12	90	281	787	6709	6090	5922	0	800	6722	6072	119554	1019698	900144	0	0.0316	0.0424	816	1.06	0.838	-0.11	0	3462	1	1931	380	152	158	338	95	1.22	7.47	1
1	1	12	91	281	530	6380	5988	5850	0	528	6378	5978	81592	982492	900900	0	0.0324	0.0374	622	0.921	0.684	0.0119	0	3306	5	1951	380	154	148	338	100	1	5.65	1
1	1	12	92	281	368	6242	6007	5874	0	354	6228	6014	56716	961312	904596	0	0.0277	0.0364	776	0.53	0.941	-0.75	0	3207	5	1971	380	154	148	351	100	1	5.65	1
1	1	12	93	281	315	6289	6100	5974	0	304	6278	6110	48494	968490	919996	0	0.0313	0.0349	583	0.336	0.656	-0.62	0	3273	5	1990	381	154	148	346	100	1	5.65	1
1	1	12	94	282	1570	7576	6221	6006	0	1598	7604	6158	238572	1151484	912912	0	0.0355	0.0593	668	0.816	1.36	-0.72	0	4006	1	2009	380	152	155	332	97	1.25	5.71	1
1	1	12	95	282	793	6789	6197	5996	0	804	6800	6156	118958	1018358	899400	0	0.0357	0.0504	565	0.698	0.984	-0.73	0	3501	3	2028	380	150	142	385	92	1.48	11	1
1	1	12	96	282	490	6534	6180	6044	0	498	6542	6180	75408	1006184	930776	0	0.0284	0.033	619	0.252	0.37	-0.92	0	3390	5	2049	380	154	148	359	100	1	5.65	1
1	1	12	97	282	387	6461	6233	6074	0	392	6466	6222	59634	995030	935396	0	0.0299	0.0358	726	0.816	0.286	-0.75	0	3352	5	2068	379	154	148	359	100	1	5.65	1
1	1	12	98	282	240	6432	6410	6192	0	234	6426	6334	36920	990488	953568	0	0.0325	0.0695	587	0.615	1.74	-0.73	0	3346	5	2089	381	154	148	344	100	1	5.65	1
1	1	12	99	p-Ctrl	5327	11703	7063	6376	0	5376	11752	6568	777804	1708700	930896	0	0.0489	0.156	1830	1.14	2.53	0.302	0	6866	1	2107	381	146	199	281	99	1.09	3.87	1
1	1	12	100	283	2137	8513	6856	6376	0	2142	8518	6598	324816	1293968	969152	0	0.0359	0.121	563	1.3	2.14	0.446	0	4513	1	2126	381	152	167	321	96	1.18	4.25	1.02
1	1	12	101	283	1197	7531	6571	6334	0	1204	7538	6518	181878	1144646	962768	0	0.0284	0.0503	510	0.996	0.733	0.894	0	3871	3	2145	381	152	131	349	93	1.37	9.06	1.14
1	1	12	102	283	693	7105	6553	6412	0	678	7090	6550	106676	1094124	987448	0	0.0296	0.0369	491	0.579	0.867	-0.9	0	3691	5	2166	381	154	148	362	100	1	5.65	1
1	1	12	103	283	352	6882	6646	6530	0	380	6910	6654	54276	1059896	1005620	0	0.0308	0.0338	433	0.691	0.932	0.163	0	3534	5	2185	382	154	148	327	100	1	5.65	1
1	1	12	104	283	337	6957	6801	6620	0	348	6968	6744	51922	1071402	1019480	0	0.0314	0.0504	441	0.843	1.56	-0.05	0	3649	5	2204	382	154	148	316	100	1	5.65	1
1	1	12	105	284	3162	9944	7228	6782	0	3156	9938	6960	480604	1511468	1030864	0	0.03	0.102	1278	1.72	1.71	1.64	0	5301	1	2223	381	152	170	339	97	1.14	4.29	1.02
1	1	12	106	284	1550	8366	7126	6816	0	1604	8420	6982	235616	1271648	1036032	0	0.0361	0.0714	684	1.02	1.55	0.383	0	4376	1	2242	381	152	135	338	97	1.17	7.62	1.15
1	1	12	107	284	875	7737	7055	6862	0	868	7730	7038	134758	1191506	1056748	0	0.029	0.0388	551	0.911	0.338	0.0518	0	3995	5	2263	381	154	148	349	100	1	5.65	1
1	1	12	108	284	640	7552	7045	6912	0	658	7570	7054	98536	1162984	1064448	0	0.0251	0.0313	478	1.88	0.776	3.78	0	3909	5	2282	382	154	148	352	100	1	5.65	1
1	1	12	109	284	481	7359	7096	6878	0	462	7340	7042	74110	1133322	1059212	0	0.0245	0.0623	598	1.19	1.95	0.361	0	3814	5	2302	381	154	148	322	100	1	5.65	1
1	1	12	110	p-Ctrl	6761	13795	7713	7034	0	6756	13790	7218	1000612	2041644	1041032	0	0.0561	0.145	3198	1.73	2.47	2.23	0	8335	1	2321	381	148	193	285	98	1.12	3.52	1.01
1	1	12	111	285	1602	8602	7461	7000	0	1606	8606	7162	237022	1273022	1036000	0	0.0291	0.12	573	0.741	2.36	-0.71	0	4445	1	2339	381	148	156	321	95	1.29	6.38	1.07
1	1	12	112	285	701	7621	7083	6920	0	680	7600	7066	108018	1173698	1065680	0	0.0263	0.0358	513	0.531	0.71	-0.75	0	3935	5	2360	382	154	148	328	100	1	5.65	1
1	1	12	113	285	512	7328	6988	6816	0	508	7324	6980	78908	1128572	1049664	0	0.0276	0.0345	527	0.325	0.692	-0.82	0	3790	5	2379	381	154	148	339	100	1	5.65	1
1	1	12	114	285	468	7300	6981	6832	0	480	7312	6970	71996	1124124	1052128	0	0.031	0.032	729	0.341	0.785	-1.28	0	3760	5	2399	381	154	148	330	100	1	5.65	1
1	1	12	115	285	235	7025	6925	6790	0	234	7024	6924	36258	1081918	1045660	0	0.0283	0.0286	526	0.621	0.49	-0.72	0	3615	5	2417	381	154	148	344	100	1	5.65	1
1	1	12	116	286	1768	8568	7106	6800	0	1808	8608	6998	268708	1302308	1033600	0	0.0346	0.0647	663	1.2	1.27	0.67	0	4469	3	2438	381	152	145	348	94	1.38	6.79	1.02
1	1	12	117	286	801	7611	7020	6810	0	790	7600	6988	118584	1126464	1007880	0	0.0258	0.0426	690	0.74	0.57	-0.75	0	3896	3	2457	381	148	149	332	94	1.5	9.52	1.06
1	1	12	118	286	492	7428	7073	6936	0	484	7420	7084	75834	1143978	1068144	0	0.0221	0.0308	504	0.894	0.429	-0.02	0	3807	5	2477	382	154	148	345	100	1	5.65	1
1	1	12	119	286	364	7312	7080	6948	0	364	7312	7084	55994	1125986	1069992	0	0.0242	0.0288	381	0.709	0.435	-0.39	0	3800	5	2496	381	154	148	352	100	1	5.65	1
1	1	12	120	286	275	7287	7203	7012	0	274	7286	7176	42390	1122238	1079848	0	0.0231	0.0461	563	0.478	1.29	-0.68	0	3742	5	2515	381	154	148	333	100	1	5.65	1
1	1	12	121	p-Ctrl	7212	14456	7964	7244	0	7268	14512	7418	1052996	2110620	1057624	0	0.0415	0.176	3185	1.29	3.12	0.45	0	8767	1	2535	382	146	197	311	99	1.1	3.85	1.04
1	1	12	122	287	1481	8717	7728	7236	0	1468	8704	7434	225118	1324990	1099872	0	0.0245	0.134	886	1.08	2.25	-0.21	0	4477	1	2554	381	152	157	283	97	1.2	5.53	0.99
1	1	12	123	287	780	7948	7377	7168	0	784	7952	7324	120048	1223920	1103872	0	0.0238	0.0422	636	0.512	0.809	-0.46	0	4109	5	2573	381	154	148	323	100	1	5.65	1
1	1	12	124	287	481	7653	7303	7172	0	470	7642	7314	74070	1178558	1104488	0	0.0223	0.0273	681	0.555	0.453	-1.11	0	3899	5	2594	382	154	148	350	100	1	5.65	1
1	1	12	125	287	321	7563	7360	7242	0	320	7562	7372	49494	1164762	1115268	0	0.0195	0.0254	461	0.373	0.392	-0.96	0	3913	5	2614	381	154	148	342	100	1	5.65	1
1	1	12	126	287	253	7511	7395	7258	0	256	7514	7362	39022	1156754	1117732	0	0.02	0.0336	491	0.416	1.27	-0.93	0	3818	5	2633	382	154	148	336	100	1	5.65	1
1	1	12	127	288	2392	9682	7631	7290	0	2408	9698	7448	358778	1452278	1093500	0	0.0265	0.0709	605	0.915	1.46	-0.32	0	5002	1	2652	381	150	139	328	97	1.17	5.38	1
1	1	12	128	288	1136	8462	7564	7326	0	1182	8508	7480	170406	1269306	1098900	0	0.0418	0.0498	855	0.44	1.3	-1.2	0	4423	1	2671	382	150	139	333	96	1.2	5.95	1.1
1	1	12	129	288	701	8067	7492	7366	0	674	8040	7490	107894	1242258	1134364	0	0.0308	0.027	734	0.575	0.639	-0.72	0	4158	5	2691	381	154	148	338	100	1	5.65	1
1	1	12	130	288	460	7828	7496	7368	0	452	7820	7496	70892	1205564	1134672	0	0.0217	0.0268	492	0.466	0.51	-0.87	0	4023	5	2710	381	154	148	343	100	1	5.65	1
1	1	12	131	288	289	7713	7563	7424	0	280	7704	7548	44494	1187790	1143296	0	0.0279	0.0273	580	0.45	0.752	-0.83	0	3979	5	2729	382	154	148	324	100	1	5.65	1
1	1	12	132	p-Ctrl	7631	15105	8197	7474	0	7756	15230	7636	1144586	2265686	1121100	0	0.0712	0.187	4613	1.71	3.23	1.98	0	9726	1	2750	382	150	200	358	98	1.1	3.66	1.05
1	1	13	1	289	2886	9328	6764	6442	0	2940	9382	6654	438732	1417916	979184	0	0.0397	0.0711	692	1.59	1.01	1.97	0	4958	1	210	396	152	134	350	97	1.14	4.98	1.02
1	1	13	2	289	1606	8084	6777	6478	0	1604	8082	6672	244122	1228778	984656	0	0.0304	0.0652	501	1.2	0.937	0.778	0	4210	1	229	396	152	152	333	95	1.27	6.56	1.05
1	1	13	3	289	1079	7519	6663	6440	0	1086	7526	6614	164070	1142950	978880	0	0.0344	0.0487	670	0.672	0.828	-0.72	0	3892	3	249	396	152	145	305	93	1.33	8.64	1.09
1	1	13	4	289	610	7030	6593	6420	0	618	7038	6590	93962	1082642	988680	0	0.0313	0.0386	607	0.845	0.32	-0.23	0	3697	5	267	396	154	148	312	100	1	5.65	1
1	1	13	5	289	465	6877	6613	6412	0	490	6902	6586	71628	1059076	987448	0	0.0371	0.0534	407	0.305	1.42	-0.91	0	3571	5	287	396	154	148	299	100	1	5.65	1
1	1	13	6	290	4535	11075	7053	6540	0	4670	11210	6738	689386	1683466	994080	0	0.053	0.111	2641	1.47	1.81	1.69	0	6323	1	306	396	152	171	288	97	1.14	4.01	1
1	1	13	7	290	2149	8663	6891	6514	0	2212	8726	6720	318036	1282108	964072	0	0.0349	0.0857	1092	0.949	1.33	-0.24	0	4551	3	325	396	148	150	286	94	1.33	6.87	0.99
1	1	13	8	290	1308	7760	6724	6452	0	1322	7774	6658	198878	1179582	980704	0	0.0351	0.0602	496	0.751	0.911	-0.46	0	4050	3	344	396	152	156	296	96	1.31	6.55	1.08
1	1	13	9	290	799	7215	6629	6416	0	796	7212	6580	123090	1111154	988064	0	0.04	0.0461	608	0.245	1.07	-0.9	0	3785	5	363	396	154	148	330	100	1	5.65	1
1	1	13	10	290	473	6897	6659	6424	0	464	6888	6602	72784	1062080	989296	0	0.032	0.0596	722	0.762	1.54	-0.37	0	3548	5	384	397	154	148	310	100	1	5.65	1
1	1	13	11	p-Ctrl	3835	10397	7298	6562	0	3846	10408	6836	575254	1559554	984300	0	0.0345	0.149	952	1.87	1.91	2.33	0	5658	1	402	397	150	175	260	97	1.15	3.72	1
1	1	13	12	291	4206	10756	7318	6550	0	4286	10836	6818	630848	1613348	982500	0	0.0404	0.142	1655	1.73	1.65	2.02	0	5911	1	420	397	150	163	278	99	1.1	4.36	1.03
1	1	13	13	291	1822	8314	6869	6492	0	1830	8322	6690	273296	1247096	973800	0	0.0391	0.0912	683	0.843	1.64	-0.31	0	4380	1	440	397	150	149	313	96	1.22	6.38	1.11
1	1	13	14	291	1141	7513	6614	6372	0	1132	7504	6576	173458	1142002	968544	0	0.0316	0.0515	774	0.898	0.84	0.00716	0	3927	3	460	397	152	148	309	91	1.47	7.65	1.04
1	1	13	15	291	633	6935	6477	6302	0	632	6934	6462	97526	1068034	970508	0	0.035	0.0407	680	0.526	0.523	-0.94	0	3613	5	478	398	154	148	307	100	1	5.65	1
1	1	13	16	291	388	6674	6485	6286	0	380	6666	6432	59730	1027774	968044	0	0.0341	0.0552	537	0.402	1.59	-0.91	0	3487	5	498	397	154	148	338	100	1	5.65	1
1	1	13	17	292	3245	9609	6871	6364	0	3364	9728	6602	486750	1441350	954600	0	0.0578	0.111	1368	1.33	1.57	0.439	0	5243	1	517	398	150	156	315	97	1.14	3.95	1.05
1	1	13	18	292	1534	7946	6706	6412	0	1532	7944	6618	230174	1191974	961800	0	0.0287	0.068	588	1.06	1.03	0.379	0	4135	1	537	398	150	140	336	96	1.28	6.8	1.08
1	1	13	19	292	910	7168	6495	6258	0	914	7172	6496	136498	1075198	938700	0	0.035	0.0516	968	0.365	0.478	-0.9	0	3694	3	556	398	150	159	318	92	1.47	7.39	1.01
1	1	13	20	292	555	6735	6361	6180	0	538	6718	6388	85524	1037244	951720	0	0.034	0.0428	591	0.433	0.687	-0.75	0	3549	5	575	397	154	148	321	100	1	5.65	1
1	1	13	21	292	340	6480	6384	6140	0	336	6476	6358	52412	997972	945560	0	0.0292	0.0613	536	0.322	1.07	-0.82	0	3372	5	595	397	154	148	314	100	1	5.65	1
1	1	13	22	p-Ctrl	3420	9724	6907	6304	0	3446	9750	6572	506198	1439190	932992	0	0.0406	0.139	892	1.16	2.12	0.0363	0	5260	1	613	398	148	159	269	98	1.12	3.9	1.04
1	1	13	23	293	2426	8778	6785	6352	0	2480	8832	6584	363846	1316646	952800	0	0.0429	0.0976	876	1.03	1.39	-0.33	0	4687	1	632	396	150	149	303	97	1.15	5.11	1.05
1	1	13	24	293	976	7210	6444	6234	0	958	7192	6394	150370	1110406	960036	0	0.0331	0.0468	645	0.888	0.72	-0.13	0	3808	5	651	396	154	148	313	100	1	5.65	1
1	1	13	25	293	579	6733	6306	6154	0	554	6708	6298	89100	1036816	947716	0	0.0293	0.0356	656	0.709	0.368	-0.45	0	3486	5	670	396	154	148	333	100	1	5.65	1
1	1	13	26	293	407	6471	6217	6064	0	394	6458	6222	62676	996532	933856	0	0.0373	0.0378	588	1.16	0.862	0.632	0	3384	5	690	396	154	148	329	100	1	5.65	1
1	1	13	27	293	309	6315	6160	6006	0	282	6288	6136	47636	972560	924924	0	0.0371	0.0412	573	1.04	0.662	0.454	0	3329	5	709	395	154	148	315	100	1	5.65	1
1	1	13	28	294	2738	8832	6433	6094	0	2770	8864	6242	416206	1342494	926288	0	0.0432	0.0838	716	1.21	1.72	0.262	0	4721	1	728	396	152	141	311	98	1.12	4.55	1.05
1	1	13	29	294	1131	7229	6347	6098	0	1116	7214	6284	171866	1098762	926896	0	0.0336	0.0593	660	1.09	0.854	0.673	0	3729	1	747	396	152	151	316	95	1.2	5.17	1.01
1	1	13	30	294	576	6626	6227	6050	0	594	6644	6224	88656	1020356	931700	0	0.0339	0.0403	541	0.682	0.545	-0.63	0	3506	5	767	396	154	148	317	100	1	5.65	1
1	1	13	31	294	397	6357	6119	5960	0	368	6328	6134	61148	978988	917840	0	0.0383	0.0359	759	0.526	0.169	-0.88	0	3327	5	786	398	154	148	344	100	1	5.65	1
1	1	13	32	294	330	6308	6178	5978	0	304	6282	6144	50892	971504	920612	0	0.0334	0.0559	484	0.689	1.49	0.578	0	3321	5	806	397	154	148	338	100	1	5.65	1
1	1	13	33	p-Ctrl	3051	9165	6608	6114	0	3002	9116	6322	457654	1374754	917100	0	0.0469	0.119	1546	1.5	1.94	1.2	0	4891	1	825	397	150	166	297	97	1.13	4.83	1.07
1	1	13	34	295	1804	7844	6393	6040	0	1834	7874	6278	267060	1160980	893920	0	0.032	0.0835	781	0.843	1.06	-0.64	0	4090	3	844	397	148	155	309	95	1.39	6.73	1.03
1	1	13	35	295	615	6533	6115	5918	0	610	6528	6088	94692	1006064	911372	0	0.0348	0.0468	756	0.44	0.668	-0.5	0	3370	5	864	397	154	148	311	100	1	5.65	1
1	1	13	36	295	495	6353	6018	5858	0	510	6368	6002	76154	978286	902132	0	0.0335	0.0382	588	0.596	0.294	-0.9	0	3287	5	883	397	154	148	319	100	1	5.65	1
1	1	13	37	295	344	6138	5982	5794	0	326	6120	5970	52912	945188	892276	0	0.0386	0.0431	589	0.156	0.358	-1.03	0	3236	5	903	398	154	148	287	100	1	5.65	1
1	1	13	38	295	246	6050	5999	5804	0	252	6056	5988	37924	931740	893816	0	0.041	0.044	740	0.333	0.505	-1.24	0	3134	5	919	396	154	148	286	100	1	5.65	1
1	1	13	39	296	2341	8197	6178	5856	0	2318	8174	6052	360450	1262274	901824	0	0.0358	0.0794	905	1.39	1.27	0.796	0	4319	1	941	397	154	160	344	98	1.14	4.04	1.03
1	1	13	40	296	850	6740	6128	5890	0	842	6732	6068	130958	1038018	907060	0	0.0356	0.0613	902	0.684	1.02	-0.76	0	3509	1	960	397	154	165	289	97	1.24	5.2	1
1	1	13	41	296	587	6455	6061	5868	0	576	6444	6054	90394	994066	903672	0	0.034	0.0434	612	0.902	0.506	0.0895	0	3409	5	980	396	154	148	312	100	1	5.65	1
1	1	13	42	296	324	6180	6013	5856	0	312	6168	6004	49902	951726	901824	0	0.0414	0.0401	843	1	0.405	0.0898	0	3257	5	1000	397	154	148	310	100	1	5.65	1
1	1	13	43	296	296	6176	6076	5880	0	294	6174	6036	45560	951080	905520	0	0.0363	0.0548	478	0.78	1.21	0.141	0	3234	5	1020	397	154	148	323	100	1	5.65	1
1	1	13	44	p-Ctrl	2843	8771	6503	5928	0	2902	8830	6200	420726	1298070	877344	0	0.0382	0.128	740	1.67	1.65	1.61	0	4736	1	1038	398	148	168	282	95	1.21	4.73	1.02
1	1	13	45	297	2110	8016	6342	5906	0	2132	8038	6162	312292	1186380	874088	0	0.0351	0.0975	815	0.917	1.23	-0.04	0	4186	1	1057	397	148	132	300	98	1.1	3.49	1.03
1	1	13	46	297	898	6758	6069	5860	0	902	6762	6064	138344	1040784	902440	0	0.036	0.0501	720	0.771	0.561	-0.6	0	3566	5	1076	397	154	148	322	100	1	5.65	1
1	1	13	47	297	507	6305	6003	5798	0	498	6296	6010	78152	971044	892892	0	0.0374	0.0453	555	0.889	0.281	-0.33	0	3331	5	1095	398	154	148	321	100	1	5.65	1
1	1	13	48	297	384	6158	5975	5774	0	380	6154	5982	59182	948378	889196	0	0.0364	0.0419	812	0.548	0.262	-0.97	0	3239	5	1114	396	154	148	315	100	1	5.65	1
1	1	13	49	297	255	5997	5925	5742	0	242	5984	5940	39224	923492	884268	0	0.0363	0.0444	721	0.178	1.03	-1.27	0	3098	5	1134	398	154	148	347	100	1	5.65	1
1	1	13	50	298	2481	8331	6211	5850	0	2532	8382	6044	377120	1266320	889200	0	0.0495	0.0891	1566	1.29	1.22	0.252	0	4496	1	1153	397	152	159	319	98	1.13	4.66	1.07
1	1	13	51	298	1284	7142	6144	5858	0	1280	7138	6082	195142	1085558	890416	0	0.0326	0.0665	591	0.877	0.841	-0.68	0	3707	1	1173	397	152	153	322	96	1.29	5.34	1.02
1	1	13	52	298	659	6503	6025	5844	0	660	6504	6004	101468	1001444	899976	0	0.031	0.0423	594	0.643	0.524	-0.39	0	3421	5	1193	397	154	148	335	100	1	5.65	1
1	1	13	53	298	308	6152	5974	5844	0	302	6146	5986	47386	947362	899976	0	0.0362	0.0342	340	1.04	0.211	1.21	0	3222	5	1213	397	154	148	322	100	1	5.65	1
1	1	13	54	298	294	6188	6074	5894	0	282	6176	6048	45224	952900	907676	0	0.0373	0.0524	703	1.12	1.41	0.949	0	3195	5	1232	397	154	148	318	100	1	5.65	1
1	1	13	55	p-Ctrl	2516	8552	6540	6036	0	2528	8564	6232	377412	1282812	905400	0	0.0322	0.13	812	1.22	2.01	0.267	0	4565	1	1251	398	150	173	300	97	1.16	4.9	1.05
1	1	13	56	299	2100	8108	6354	6008	0	2168	8176	6214	314936	1216136	901200	0	0.0435	0.0822	591	0.71	1.28	-0.56	0	4183	1	1270	398	150	126	321	96	1.17	5.79	1.05
1	1	13	57	299	1122	7024	6128	5902	0	1124	7026	6078	172860	1081768	908908	0	0.0332	0.0546	705	0.948	0.921	-0.17	0	3623	1	1289	398	154	151	331	97	1.2	6.51	1.01
1	1	13	58	299	533	6393	6033	5860	0	530	6390	6016	82080	984520	902440	0	0.0313	0.0418	577	0.711	0.596	-0.28	0	3242	5	1308	398	154	148	319	100	1	5.65	1
1	1	13	59	299	375	6141	5927	5766	0	384	6150	5930	57720	945684	887964	0	0.0287	0.0364	569	0.331	0.468	-0.99	0	3188	5	1329	398	154	148	338	100	1	5.65	1
1	1	13	60	299	318	6050	5883	5732	0	310	6042	5868	48938	931666	882728	0	0.0366	0.04	553	0.432	0.512	-0.99	0	3159	5	1347	400	154	148	322	100	1	5.65	1
1	1	13	61	300	1721	7577	6137	5856	0	1710	7566	6048	254642	1121330	866688	0	0.0338	0.0623	574	0.767	0.847	-0.5	0	3974	1	1367	398	148	159	333	97	1.12	4.68	1.05
1	1	13	62	300	929	6829	6109	5900	0	912	6812	6052	137492	1010692	873200	0	0.0326	0.0476	566	0.803	0.583	-0.4	0	3520	1	1387	398	148	155	318	95	1.21	6	1.03
1	1	13	63	300	518	6358	6008	5840	0	522	6362	6000	79714	979074	899360	0	0.0376	0.0407	631	-0.04	0.474	-1.12	0	3307	5	1406	399	154	148	334	100	1	5.65	1
1	1	13	64	300	415	6223	5974	5808	0	414	6222	5954	63948	958380	894432	0	0.0323	0.0402	601	0.619	0.653	-0.55	0	3242	5	1426	398	154	148	361	100	1	5.65	1
1	1	13	65	300	312	6144	6048	5832	0	294	6126	6002	47980	946108	898128	0	0.034	0.0627	669	0.386	1.18	-0.8	0	3142	5	1446	397	154	148	308	100	1	5.65	1
1	1	13	66	p-Ctrl	2608	8516	6388	5908	0	2654	8562	6110	396456	1294472	898016	0	0.0441	0.121	844	1.21	2	0.184	0	4533	1	1465	398	152	158	301	98	1.13	4.6	1.07
1	1	13	67	301	2312	8196	6216	5884	0	2308	8192	6062	346726	1229326	882600	0	0.0401	0.0811	733	0.331	1.29	-1.02	0	4208	1	1484	398	150	121	315	98	1.17	6.1	1.03
1	1	13	68	301	1097	6961	6107	5864	0	1078	6942	6030	162428	1030300	867872	0	0.0431	0.0628	997	0.796	1.05	-0.07	0	3571	1	1503	398	148	136	362	95	1.27	8.05	1.08
1	1	13	69	301	639	6503	6044	5864	0	644	6508	6030	98420	1001476	903056	0	0.0351	0.046	686	0.278	0.483	-0.99	0	3398	5	1524	397	154	148	322	100	1	5.65	1
1	1	13	70	301	429	6153	5939	5724	0	418	6142	5926	66026	947522	881496	0	0.042	0.0465	805	0.49	0.462	-0.91	0	3210	5	1542	398	154	148	321	100	1	5.65	1
1	1	13	71	301	330	6076	5972	5746	0	312	6058	5904	50832	935716	884884	0	0.0398	0.0677	913	0.757	1.2	-0.49	0	3192	5	1564	397	154	148	298	100	1	5.65	1
1	1	13	72	302	2737	8575	6237	5838	0	2778	8616	6076	416088	1303464	887376	0	0.0463	0.0892	655	0.951	1.14	-0.43	0	4597	1	1582	398	152	159	289	98	1.12	3.76	1
1	1	13	73	302	1111	6973	6119	5862	0	1100	6962	6060	168850	1059874	891024	0	0.045	0.0589	695	0.695	0.606	-0.53	0	3621	3	1601	398	152	145	289	94	1.33	7.69	1.07
1	1	13	74	302	485	6331	6028	5846	0	454	6300	6028	74724	975008	900284	0	0.0369	0.0456	587	0.879	0.735	-0.17	0	3232	3	1620	398	154	151	343	94	1.31	6.59	0.98
1	1	13	75	302	328	6082	5946	5754	0	324	6078	5936	50478	936594	886116	0	0.0381	0.0439	827	0.531	0.324	-0.75	0	3190	5	1639	397	154	148	359	100	1	5.65	1
1	1	13	76	302	162	5902	5911	5740	0	142	5882	5892	24938	908898	883960	0	0.0409	0.0492	791	0.661	1.16	-0.55	0	3095	5	1660	398	154	148	375	100	1	5.65	1
1	1	13	77	p-Ctrl	2158	7988	6232	5830	0	2118	7948	6060	328010	1214170	886160	0	0.0472	0.0941	1126	1.09	1.06	0.342	0	4137	1	1680	398	152	121	304	97	1.17	8.14	1.18
1	1	13	78	303	2832	8714	6296	5882	0	2844	8726	6068	413486	1272258	858772	0	0.0344	0.1	975	1.36	1.42	0.73	0	4612	1	1698	399	146	154	288	98	1.12	4.94	1.06
1	1	13	79	303	1028	6812	6057	5784	0	1050	6834	5972	150132	994596	844464	0	0.0459	0.067	828	0.847	0.952	0.14	0	3515	1	1717	399	146	146	330	96	1.22	6.63	1.08
1	1	13	80	303	539	6261	5900	5722	0	514	6236	5884	83040	964228	881188	0	0.0347	0.0417	649	0.412	0.583	-0.58	0	3237	5	1737	399	154	148	373	100	1	5.65	1
1	1	13	81	303	386	6100	5871	5714	0	398	6112	5876	59490	939446	879956	0	0.0384	0.0372	577	0.0477	0.725	-1.38	0	3163	5	1758	400	154	148	277	100	1	5.65	1
1	1	13	82	303	316	6044	5889	5728	0	326	6054	5878	48718	930830	882112	0	0.038	0.0394	473	-0.05	0.72	-0.9	0	3149	5	1775	401	154	148	271	100	1	5.65	1
1	1	13	83	304	2276	8090	6163	5814	0	2300	8114	6010	341348	1213448	872100	0	0.045	0.0848	945	1.19	1.43	0.177	0	4289	1	1796	399	150	156	313	97	1.14	4.76	1
1	1	13	84	304	940	6710	6013	5770	0	958	6728	5958	139088	993048	853960	0	0.0379	0.0577	573	0.541	0.657	-0.34	0	3486	3	1815	399	148	162	304	94	1.36	7.14	1
1	1	13	85	304	510	6252	5903	5742	0	494	6236	5918	78552	962820	884268	0	0.0341	0.0375	686	1.08	0.399	0.695	0	3227	5	1835	399	154	148	303	100	1	5.65	1
1	1	13	86	304	376	6150	5924	5774	0	384	6158	5926	57836	947032	889196	0	0.0294	0.0368	529	0.347	0.232	-0.98	0	3172	5	1854	399	154	148	307	100	1	5.65	1
1	1	13	87	304	322	6064	5913	5742	0	308	6050	5902	49606	933874	884268	0	0.0355	0.0381	673	0.74	0.128	-0.73	0	3142	5	1873	400	154	148	324	100	1	5.65	1
1	1	13	88	p-Ctrl	2191	8107	6343	5916	0	2186	8102	6130	319866	1183602	863736	0	0.0324	0.0983	641	1.12	1.33	0	0	4241	1	1894	399	146	152	283	96	1.2	5.31	1.03
1	1	13	89	305	1486	7478	6355	5992	0	1474	7466	6206	222848	1121648	898800	0	0.0332	0.0776	565	1.11	1.11	0.111	0	3907	1	1912	399	150	159	280	97	1.18	4.92	1.07
1	1	13	90	305	577	6523	6132	5946	0	568	6514	6102	88858	1004542	915684	0	0.0323	0.0463	738	0.392	1.07	-1	0	3345	3	1931	399	154	148	295	92	1.4	8.89	1.04
1	1	13	91	305	323	6213	6039	5890	0	332	6222	6042	49742	956802	907060	0	0.0282	0.0355	475	0.242	0.352	-0.78	0	3239	5	1950	399	154	148	302	100	1	5.65	1
1	1	13	92	305	290	6154	6002	5864	0	268	6132	6004	44714	947770	903056	0	0.0285	0.0339	569	0.644	0.515	-0.4	0	3221	5	1968	399	154	148	320	100	1	5.65	1
1	1	13	93	305	211	6149	6066	5938	0	220	6158	6072	32500	946952	914452	0	0.0333	0.0368	611	0.333	0.705	-1.11	0	3200	5	1990	401	154	148	311	100	1	5.65	1
1	1	13	94	306	1550	7570	6305	6020	0	1596	7616	6184	232566	1135566	903000	0	0.0359	0.0741	384	1.37	1.34	1.18	0	4013	1	2009	399	150	154	327	97	1.18	5.88	1.07
1	1	13	95	306	667	6681	6174	6014	0	664	6678	6172	102766	1028922	926156	0	0.0311	0.0381	620	0.82	0.482	-0.14	0	3519	5	2030	400	154	148	329	100	1	5.65	1
1	1	13	96	306	462	6488	6177	6026	0	440	6466	6184	71118	999122	928004	0	0.0282	0.0331	644	1.12	0.205	0.715	0	3346	5	2049	400	154	148	356	100	1	5.65	1
1	1	13	97	306	393	6439	6197	6046	0	400	6446	6208	60492	991576	931084	0	0.0297	0.0343	562	-0.14	0.364	-0.97	0	3352	5	2069	400	154	148	373	100	1	5.65	1
1	1	13	98	306	270	6418	6321	6148	0	244	6392	6282	41518	988310	946792	0	0.035	0.0478	622	0.713	1.14	0.322	0	3342	5	2089	402	154	148	310	100	1	5.65	1
1	1	13	99	p-Ctrl	2508	8824	6788	6316	0	2540	8856	6538	381234	1341266	960032	0	0.0353	0.102	1012	1.17	1.59	0.175	0	4706	1	2107	400	152	161	283	97	1.14	4.79	1.03
1	1	13	100	307	2453	8765	6753	6312	0	2494	8806	6514	372858	1332282	959424	0	0.0383	0.094	680	0.961	1.44	-0.52	0	4593	1	2126	400	152	137	281	96	1.15	5.01	1.05
1	1	13	101	307	1074	7378	6569	6304	0	1114	7418	6500	163242	1121450	958208	0	0.034	0.0568	422	1.06	0.969	-0.01	0	3834	3	2145	400	152	147	332	92	1.5	9.76	1.08
1	1	13	102	307	633	7023	6539	6390	0	626	7016	6522	97428	1081488	984060	0	0.0347	0.0386	551	0.314	0.83	-0.71	0	3693	5	2165	401	154	148	344	100	1	5.65	1
1	1	13	103	307	507	6993	6639	6486	0	488	6974	6646	78018	1076862	998844	0	0.0339	0.0362	847	1.13	0.482	0.306	0	3646	5	2185	400	154	148	334	100	1	5.65	1
1	1	13	104	307	394	6998	6778	6604	0	354	6958	6738	60726	1077742	1017016	0	0.0335	0.0422	694	1.04	1.18	0.179	0	3629	5	2205	400	154	148	305	100	1	5.65	1
1	1	13	105	308	2488	9178	7090	6690	0	2532	9222	6866	373178	1376678	1003500	0	0.0351	0.091	577	1.25	1.62	0.412	0	4784	1	2223	400	150	137	296	98	1.11	4.11	1.07
1	1	13	106	308	1043	7769	6989	6726	0	1082	7808	6906	158504	1180856	1022352	0	0.0293	0.0588	447	1.35	1.25	1.4	0	4024	3	2242	400	152	129	338	92	1.44	9.95	1.11
1	1	13	107	308	749	7561	7003	6812	0	748	7560	6980	112316	1134116	1021800	0	0.0278	0.0369	456	0.817	0.535	-0.04	0	3859	3	2262	401	150	128	377	94	1.47	11.6	1.21
1	1	13	108	308	516	7390	7002	6874	0	478	7352	7000	79448	1138044	1058596	0	0.0242	0.0308	622	1.12	0.882	0.443	0	3800	5	2282	401	154	148	351	100	1	5.65	1
1	1	13	109	308	418	7220	7007	6802	0	396	7198	6954	64380	1111888	1047508	0	0.0304	0.0468	700	1.06	1.54	0.575	0	3807	5	2303	400	154	148	334	100	1	5.65	1
1	1	13	110	p-Ctrl	2979	9935	7457	6956	0	3052	10008	7194	446908	1490308	1043400	0	0.0377	0.103	730	0.743	1.78	-0.62	0	5233	1	2321	401	150	140	269	98	1.12	4.18	1.04
1	1	13	111	309	2302	9322	7471	7020	0	2334	9354	7212	340680	1379640	1038960	0	0.0315	0.0916	1040	1.68	1.59	1.73	0	4912	1	2339	401	148	162	296	97	1.15	4.33	1.04
1	1	13	112	309	1191	8125	7223	6934	0	1184	8118	7154	178668	1218768	1040100	0	0.0344	0.0623	713	1.29	0.997	1.62	0	4217	3	2360	400	150	145	324	91	1.49	13.7	1.06
1	1	13	113	309	694	7584	7064	6890	0	684	7574	7034	105412	1152692	1047280	0	0.025	0.0385	617	0.778	0.865	-0.5	0	3867	3	2379	401	152	157	313	95	1.38	8	1.1
1	1	13	114	309	531	7337	6975	6806	0	522	7328	6952	81702	1129826	1048124	0	0.0248	0.0358	401	0.639	0.665	0.25	0	3774	5	2398	400	154	148	324	100	1	5.65	1
1	1	13	115	309	354	7110	6919	6756	0	350	7106	6906	54442	1094866	1040424	0	0.0266	0.0409	530	0.444	1.28	-1.09	0	3606	5	2418	401	154	148	348	100	1	5.65	1
1	1	13	116	310	2529	9299	7152	6770	0	2540	9310	6942	369268	1357688	988420	0	0.0359	0.0833	935	1.46	1.37	1.66	0	4813	1	2438	401	146	137	330	95	1.19	5.71	1.05
1	1	13	117	310	1075	7861	7086	6786	0	1076	7862	6972	159140	1163468	1004328	0	0.0312	0.0625	418	0.765	1.09	-0.55	0	4066	3	2456	401	148	157	294	94	1.49	8.9	1.03
1	1	13	118	310	618	7488	7065	6870	0	604	7474	7042	93894	1138134	1044240	0	0.0267	0.0444	444	0.388	1.24	-0.55	0	3824	3	2476	401	152	143	333	93	1.45	11.6	1.04
1	1	13	119	310	505	7375	6998	6870	0	496	7366	6998	77800	1135780	1057980	0	0.0274	0.029	690	0.932	0.625	0.0535	0	3816	5	2496	401	154	148	354	100	1	5.65	1
1	1	13	120	310	325	7307	7165	6982	0	328	7310	7136	50020	1125248	1075228	0	0.024	0.0442	600	0.826	1.26	-0.38	0	3737	5	2516	401	154	148	316	100	1	5.65	1
1	1	13	121	p-Ctrl	2894	10040	7561	7146	0	2918	10064	7294	439946	1526138	1086192	0	0.0328	0.0858	1260	0.951	1.93	-0.35	0	5245	1	2535	401	152	135	311	97	1.13	5.3	1
1	1	13	122	311	2450	9596	7566	7146	0	2468	9614	7334	372340	1458532	1086192	0	0.0229	0.0811	357	1.08	1.54	-0.18	0	4934	1	2554	400	152	138	319	95	1.18	5.17	1.03
1	1	13	123	311	1218	8328	7384	7110	0	1216	8326	7314	180220	1232500	1052280	0	0.0339	0.0538	524	0.837	1.21	-0.03	0	4279	1	2574	401	148	149	324	96	1.19	6.37	1.05
1	1	13	124	311	757	7855	7265	7098	0	768	7866	7256	112062	1162566	1050504	0	0.0325	0.0329	612	1.2	0.695	1.24	0	4020	3	2593	401	148	138	348	92	1.36	8.76	1.04
1	1	13	125	311	419	7583	7292	7164	0	408	7572	7294	64584	1167840	1103256	0	0.0233	0.028	717	0.543	0.432	-0.79	0	3871	5	2613	401	154	148	345	100	1	5.65	1
1	1	13	126	311	277	7427	7275	7150	0	268	7418	7264	42612	1143712	1101100	0	0.0188	0.0325	429	0.4	1.44	-0.99	0	3778	5	2632	401	154	148	324	100	1	5.65	1
1	1	13	127	312	2311	9511	7544	7200	0	2406	9606	7326	346714	1426714	1080000	0	0.0422	0.0739	397	1.12	2.01	0.256	0	4965	1	2652	401	150	141	335	98	1.17	7	1.08
1	1	13	128	312	1083	8333	7495	7250	0	1114	8364	7424	160276	1233276	1073000	0	0.0362	0.0489	652	0.547	1.13	-0.92	0	4339	1	2671	401	148	143	338	94	1.23	8.26	1.11
1	1	13	129	312	701	7969	7407	7268	0	736	8004	7392	105188	1195388	1090200	0	0.0319	0.0307	600	0.675	0.829	0.0682	0	4127	3	2691	401	150	122	374	91	1.47	12.5	1.1
1	1	13	130	312	474	7712	7375	7238	0	454	7692	7370	72948	1187600	1114652	0	0.0238	0.0261	510	0.735	0.472	-0.01	0	3947	5	2711	401	154	148	328	100	1	5.65	1
1	1	13	131	312	317	7649	7487	7332	0	314	7646	7452	48758	1177886	1129128	0	0.022	0.041	517	0.415	1.71	-0.62	0	3918	5	2730	401	154	148	296	100	1	5.65	1
1	1	13	132	p-Ctrl	3237	10621	7796	7384	0	3276	10660	7548	498486	1635622	1137136	0	0.0392	0.0894	1082	1.62	1.89	1.54	0	5773	1	2750	401	154	172	332	99	1.09	3.86	1.07
1	1	14	1	313	3283	9679	6748	6396	0	3380	9776	6564	485912	1432520	946608	0	0.0471	0.0862	458	1.25	1.61	0.484	0	5230	1	210	415	148	146	353	98	1.14	5.1	1.06
1	1	14	2	313	1611	8063	6710	6452	0	1638	8090	6604	238376	1193272	954896	0	0.0395	0.0649	651	1.29	1.59	0.814	0	4155	3	230	416	148	121	336	93	1.43	7.62	1.06
1	1	14	3	313	1038	7460	6598	6422	0	1050	7472	6578	155680	1118980	963300	0	0.0392	0.0451	766	0.844	1.14	-0.37	0	3868	3	249	415	150	140	316	94	1.45	8.98	0.98
1	1	14	4	313	545	6855	6489	6310	0	522	6832	6490	83882	1055622	971740	0	0.0387	0.0388	842	0.669	0.398	-0.5	0	3552	5	267	416	154	148	341	100	1	5.65	1
1	1	14	5	313	436	6760	6557	6324	0	460	6784	6508	67084	1040980	973896	0	0.0363	0.0651	537	0.526	1.5	-0.42	0	3549	5	288	414	154	148	306	100	1	5.65	1
1	1	14	6	314	3761	10215	7044	6454	0	3954	10408	6672	564094	1532194	968100	0	0.0766	0.124	1431	1.42	1.87	1.16	0	5721	1	306	415	150	170	263	99	1.16	5.88	1.09
1	1	14	7	314	1559	7967	6779	6408	0	1568	7976	6648	237022	1211038	974016	0	0.0318	0.0804	657	0.894	1.23	-0.16	0	4147	3	325	415	152	155	290	96	1.32	5.56	1
1	1	14	8	314	1061	7399	6581	6338	0	1068	7406	6540	159198	1109898	950700	0	0.0305	0.0534	696	0.947	0.673	-0.03	0	3807	1	345	416	150	141	313	96	1.26	7.32	1.1
1	1	14	9	314	626	6940	6503	6314	0	630	6944	6508	96406	1068762	972356	0	0.0318	0.0431	582	0.429	0.839	-0.59	0	3621	5	364	416	154	148	316	100	1	5.65	1
1	1	14	10	314	404	6702	6495	6298	0	396	6694	6500	62184	1032076	969892	0	0.0355	0.0409	928	0.559	0.533	-0.73	0	3497	5	382	415	154	148	287	100	1	5.65	1
1	1	14	11	p-Ctrl	1817	8211	6739	6394	0	1826	8220	6638	272590	1231690	959100	0	0.0394	0.0747	1166	0.752	0.862	-0.3	0	4288	1	401	416	150	141	296	94	1.26	6.09	1
1	1	14	12	315	4354	10792	7029	6438	0	4476	10914	6700	644370	1597194	952824	0	0.0613	0.125	2866	1.74	1.54	2.14	0	6056	1	420	417	148	163	304	98	1.13	4.55	1.03
1	1	14	13	315	1759	8109	6683	6350	0	1764	8114	6540	263820	1216320	952500	0	0.0426	0.0814	930	1.2	1.61	0.279	0	4288	1	440	417	150	153	323	97	1.17	6.1	1.15
1	1	14	14	315	959	7259	6510	6300	0	960	7260	6472	145732	1103332	957600	0	0.0313	0.0459	738	0.726	0.524	-0.78	0	3782	3	460	417	152	153	296	92	1.48	11.3	1.05
1	1	14	15	315	703	6909	6389	6206	0	720	6926	6376	108312	1064036	955724	0	0.0358	0.0402	798	0.595	0.504	-0.6	0	3610	5	478	416	154	148	307	100	1	5.65	1
1	1	14	16	315	448	6608	6385	6160	0	448	6608	6326	69012	1017652	948640	0	0.0319	0.072	529	0.248	1.85	-0.95	0	3439	5	498	417	154	148	308	100	1	5.65	1
1	1	14	17	316	4318	10496	6688	6178	0	4532	10710	6392	639034	1553378	914344	0	0.0698	0.111	1008	1.62	1.77	1.52	0	6000	1	517	417	148	167	305	97	1.13	4.34	1.01
1	1	14	18	316	1431	7667	6505	6236	0	1434	7670	6420	208880	1119336	910456	0	0.0301	0.0631	717	0.976	1.07	-0.12	0	3962	3	537	417	146	122	324	95	1.35	9	1.11
1	1	14	19	316	959	7121	6357	6162	0	936	7098	6340	141888	1053864	911976	0	0.0324	0.0466	754	0.988	0.529	0.255	0	3667	3	556	417	148	136	338	89	1.5	8.28	1.12
1	1	14	20	316	573	6649	6255	6076	0	570	6646	6240	88304	1024008	935704	0	0.0329	0.0388	606	1.28	0.353	0.357	0	3510	5	575	417	154	148	320	100	1	5.65	1
1	1	14	21	316	355	6449	6250	6094	0	362	6456	6250	54740	993216	938476	0	0.0329	0.037	632	0.46	0.255	-1.15	0	3363	5	593	417	154	148	309	100	1	5.65	1
1	1	14	22	p-Ctrl	1570	7718	6464	6148	0	1634	7782	6342	238604	1173100	934496	0	0.0467	0.0795	967	0.941	1.33	-0.43	0	4076	1	612	416	152	133	321	97	1.17	6.98	1.15
1	1	14	23	317	2550	8726	6592	6176	0	2558	8734	6404	382496	1308896	926400	0	0.0391	0.0898	1085	0.684	1.06	-0.73	0	4538	1	632	415	150	131	321	96	1.17	5.22	1
1	1	14	24	317	1090	7230	6365	6140	0	1084	7224	6320	161258	1069978	908720	0	0.0282	0.0479	844	0.801	0.806	-0.29	0	3749	1	651	416	148	141	351	96	1.2	6.37	1.12
1	1	14	25	317	560	6676	6266	6116	0	518	6634	6250	86302	1028166	941864	0	0.036	0.0365	927	0.54	0.667	-0.96	0	3490	5	670	416	154	148	323	100	1	5.65	1
1	1	14	26	317	391	6359	6134	5968	0	372	6340	6124	60216	979288	919072	0	0.0303	0.0396	733	0.311	0.725	-1.44	0	3275	5	690	415	154	148	332	100	1	5.65	1
1	1	14	27	317	307	6205	6078	5898	0	286	6184	6046	47230	955522	908292	0	0.0303	0.0471	540	0.293	1.1	-1.11	0	3205	5	709	416	154	148	334	100	1	5.65	1
1	1	14	28	318	2449	8411	6340	5962	0	2534	8496	6160	362514	1244890	882376	0	0.055	0.0904	826	1.12	1.39	-0.04	0	4464	1	728	416	148	142	307	95	1.18	5.94	1.05
1	1	14	29	318	804	6792	6234	5988	0	800	6788	6174	120666	1018866	898200	0	0.0366	0.0617	887	0.745	1.12	0.183	0	3494	3	747	416	150	164	323	94	1.36	7.65	1.07
1	1	14	30	318	462	6394	6100	5932	0	456	6388	6100	71080	984608	913528	0	0.0326	0.0375	742	0.55	0.229	-1.1	0	3355	5	767	416	154	148	318	100	1	5.65	1
1	1	14	31	318	296	6164	6033	5868	0	302	6170	6012	45642	949314	903672	0	0.0414	0.0377	572	0.448	0.211	-1.03	0	3246	5	786	417	154	148	289	100	1	5.65	1
1	1	14	32	318	167	6069	6056	5902	0	156	6058	6040	25720	934628	908908	0	0.036	0.0369	611	0.578	0.264	-0.5	0	3129	5	804	416	154	148	307	100	1	5.65	1
1	1	14	33	p-Ctrl	1427	7387	6216	5960	0	1448	7408	6128	211136	1093216	882080	0	0.0403	0.0672	728	1.02	1.38	-0.23	0	3811	1	825	416	148	138	335	96	1.25	6.23	1
1	1	14	34	319	1970	7868	6214	5898	0	1960	7858	6120	299512	1196008	896496	0	0.0305	0.0724	671	0.973	0.88	-0.24	0	4126	1	844	416	152	161	318	98	1.13	4.17	1.02
1	1	14	35	319	768	6552	5970	5784	0	780	6564	5956	118210	1008946	890736	0	0.0342	0.048	775	0.802	0.713	-0.39	0	3427	5	864	416	154	148	322	100	1	5.65	1
1	1	14	36	319	429	6211	5954	5782	0	422	6204	5948	66134	956562	890428	0	0.0379	0.0405	770	0.851	0.167	-0.37	0	3244	5	882	415	154	148	313	100	1	5.65	1
1	1	14	37	319	316	6044	5920	5728	0	282	6010	5896	48642	930754	882112	0	0.0404	0.0451	849	0.575	0.547	-0.79	0	3062	5	903	416	154	148	280	100	1	5.65	1
1	1	14	38	319	225	6005	5942	5780	0	226	6006	5928	34628	924748	890120	0	0.0376	0.043	650	0.307	0.761	-1.3	0	3133	5	920	416	154	148	328	100	1	5.65	1
1	1	14	39	320	1842	7640	6076	5798	0	1816	7614	5966	279990	1161286	881296	0	0.0329	0.072	661	1.39	1.31	1.21	0	3951	1	941	416	152	128	340	94	1.28	8.61	1.12
1	1	14	40	320	630	6430	6019	5800	0	634	6434	5972	95780	977380	881600	0	0.0382	0.0529	950	0.998	0.857	0.173	0	3310	3	960	416	152	152	309	95	1.45	7.79	1.1
1	1	14	41	320	373	6129	5953	5756	0	386	6142	5938	57440	943864	886424	0	0.0382	0.0439	727	0.212	0.141	-1.09	0	3194	5	980	417	154	148	337	100	1	5.65	1
1	1	14	42	320	306	6046	5933	5740	0	302	6042	5912	47084	931044	883960	0	0.0395	0.0436	721	0.355	0.344	-0.94	0	3130	5	999	415	154	148	303	100	1	5.65	1
1	1	14	43	320	325	6111	5966	5786	0	312	6098	5932	50070	941114	891044	0	0.0523	0.0401	785	0.386	0.533	-1.12	0	3238	5	1017	417	154	148	321	100	1	5.65	1
1	1	14	44	p-Ctrl	1430	7286	6152	5856	0	1448	7304	6076	214512	1092912	878400	0	0.0362	0.0697	673	1.03	0.876	0.111	0	3775	3	1038	416	150	141	330	96	1.33	8.83	1.05
1	1	14	45	321	2430	8280	6201	5850	0	2466	8316	6040	364568	1242068	877500	0	0.0392	0.0889	731	1.18	1.59	0.244	0	4379	1	1056	417	150	149	309	97	1.15	5.6	1.08
1	1	14	46	321	794	6598	6050	5804	0	798	6602	5972	119070	989670	870600	0	0.0408	0.0668	789	0.73	1.38	-0.9	0	3416	3	1075	417	150	138	344	93	1.41	9.47	1.11
1	1	14	47	321	501	6301	5973	5800	0	504	6304	5980	77120	970320	893200	0	0.0379	0.0424	737	0.723	0.291	-0.73	0	3365	5	1096	416	154	148	335	100	1	5.65	1
1	1	14	48	321	336	6138	5981	5802	0	342	6144	5982	51668	945176	893508	0	0.0334	0.0413	570	0.801	0.122	0.319	0	3145	5	1115	417	154	148	359	100	1	5.65	1
1	1	14	49	321	216	5982	5941	5766	0	230	5996	5924	33236	921200	887964	0	0.0375	0.0503	556	0.344	1.02	-0.95	0	3081	5	1134	418	154	148	322	100	1	5.65	1
1	1	14	50	322	2470	8286	6216	5816	0	2462	8278	6026	365570	1226338	860768	0	0.0421	0.0946	1075	1.66	1.24	2	0	4463	1	1154	417	148	163	306	96	1.15	4.45	0.98
1	1	14	51	322	930	6762	6068	5832	0	912	6744	6014	139496	1014296	874800	0	0.0431	0.0547	835	0.71	0.596	-0.52	0	3496	3	1173	417	150	156	331	92	1.43	7.14	1
1	1	14	52	322	464	6248	5942	5784	0	482	6266	5948	71398	962134	890736	0	0.037	0.0388	656	0.302	0.426	-0.58	0	3271	5	1193	418	154	148	325	100	1	5.65	1
1	1	14	53	322	347	6061	5883	5714	0	320	6034	5874	53490	933446	879956	0	0.0333	0.039	594	0.343	0.264	-0.97	0	3113	5	1212	417	154	148	334	100	1	5.65	1
1	1	14	54	322	273	6099	5992	5826	0	286	6112	5998	41974	939178	897204	0	0.0425	0.0407	461	0.516	0.272	-0.98	0	3242	5	1231	418	154	148	349	100	1	5.65	1
1	1	14	55	p-Ctrl	1363	7257	6166	5894	0	1362	7256	6094	209910	1117586	907676	0	0.0354	0.0665	564	1.26	1.06	0.287	0	3769	1	1251	417	154	149	314	96	1.25	6.2	1
1	1	14	56	323	2449	8295	6163	5846	0	2482	8328	6042	372282	1260874	888592	0	0.0511	0.0752	1099	0.97	1.08	-0.17	0	4401	1	1270	417	152	144	332	98	1.1	4.78	1.08
1	1	14	57	323	919	6727	6036	5808	0	912	6720	6000	139660	1022476	882816	0	0.0295	0.0546	907	0.975	0.838	0.131	0	3448	3	1289	417	152	152	323	93	1.4	7.76	1
1	1	14	58	323	517	6301	5947	5784	0	544	6328	5934	79600	970336	890736	0	0.0342	0.0394	420	0.453	0.429	-0.39	0	3291	5	1309	417	154	148	319	100	1	5.65	1
1	1	14	59	323	365	6095	5891	5730	0	352	6082	5892	56286	938706	882420	0	0.0375	0.0366	660	0.738	0.0303	0.352	0	3141	5	1328	417	154	148	312	100	1	5.65	1
1	1	14	60	323	244	5982	5902	5738	0	236	5974	5902	37578	921230	883652	0	0.0339	0.0415	682	0.401	0.876	-0.94	0	3080	5	1347	419	154	148	281	100	1	5.65	1
1	1	14	61	324	2108	7946	6172	5838	0	2164	8002	6030	316224	1191924	875700	0	0.0497	0.0804	784	1.27	1.37	0.383	0	4163	1	1367	417	150	146	324	98	1.12	4.58	1.07
1	1	14	62	324	766	6620	6084	5854	0	752	6606	6022	113318	979710	866392	0	0.031	0.0564	587	0.619	1.18	-0.49	0	3379	3	1387	418	148	148	320	93	1.42	9.22	1.13
1	1	14	63	324	498	6270	5938	5772	0	506	6278	5948	76728	965616	888888	0	0.0316	0.0424	491	0.195	0.643	-1.03	0	3219	5	1406	418	154	148	320	100	1	5.65	1
1	1	14	64	324	384	6128	5884	5744	0	380	6124	5868	59210	943786	884576	0	0.0363	0.0367	614	0.567	0.581	-0.29	0	3206	5	1425	419	154	148	310	100	1	5.65	1
1	1	14	65	324	255	5993	5903	5738	0	218	5956	5882	39216	922868	883652	0	0.0371	0.0417	598	0.37	0.655	-0.93	0	3093	5	1444	418	154	148	339	100	1	5.65	1
1	1	14	66	p-Ctrl	1417	7241	6106	5824	0	1422	7246	5986	215336	1100584	885248	0	0.0299	0.0746	590	1.02	1.49	-0.18	0	3774	1	1464	417	152	160	341	98	1.14	3.99	1.02
1	1	14	67	325	2114	7952	6159	5838	0	2122	7960	6028	321316	1208692	887376	0	0.037	0.0785	1168	1.09	1.29	-0.32	0	4210	1	1484	417	152	158	333	97	1.18	4.99	1.06
1	1	14	68	325	1128	6958	6113	5830	0	1152	6982	6048	166990	1029830	862840	0	0.0434	0.0613	636	0.435	0.705	-1.19	0	3604	3	1503	418	148	127	336	95	1.48	13.2	1.05
1	1	14	69	325	666	6466	6014	5800	0	700	6500	5984	102640	995840	893200	0	0.042	0.0441	566	0.77	0.192	0.327	0	3391	5	1523	418	154	148	353	100	1	5.65	1
1	1	14	70	325	421	6145	5907	5724	0	412	6136	5902	64810	946306	881496	0	0.0377	0.0421	624	0.479	0.454	-1.02	0	3211	5	1543	418	154	148	341	100	1	5.65	1
1	1	14	71	325	310	6060	5937	5750	0	326	6076	5924	47672	933172	885500	0	0.0427	0.0443	645	0.799	0.651	1.13	0	3149	5	1562	418	154	148	325	100	1	5.65	1
1	1	14	72	326	2612	8400	6169	5788	0	2634	8422	5972	391798	1259998	868200	0	0.0379	0.0924	1165	1.16	1.38	-0.1	0	4439	1	1581	417	150	152	323	97	1.14	4.74	1.01
1	1	14	73	326	828	6576	6013	5748	0	860	6608	5930	122586	973290	850704	0	0.0393	0.0686	515	0.674	1.03	-0.07	0	3407	3	1601	417	148	140	318	91	1.5	10.4	1.08
1	1	14	74	326	523	6271	5920	5748	0	518	6266	5908	80526	965718	885192	0	0.0424	0.0469	600	0.253	0.775	-0.74	0	3267	5	1620	419	154	148	326	100	1	5.65	1
1	1	14	75	326	309	6043	5880	5734	0	298	6032	5882	47636	930672	883036	0	0.0384	0.0417	540	0.493	0.811	-0.36	0	3179	5	1641	418	154	148	367	100	1	5.65	1
1	1	14	76	326	237	5959	5874	5722	0	200	5922	5850	36572	917760	881188	0	0.039	0.0418	706	0.41	0.755	-1.04	0	3068	5	1660	419	154	148	327	100	1	5.65	1
1	1	14	77	p-Ctrl	1088	6842	6040	5754	0	1070	6824	5972	160978	1012570	851592	0	0.036	0.0657	617	0.97	0.761	0.268	0	3499	1	1679	417	148	154	327	97	1.22	6.14	1.02
1	1	14	78	327	1880	7682	6092	5802	0	1858	7660	5998	281962	1152262	870300	0	0.0427	0.0697	1026	1.14	1.1	0.425	0	4052	1	1698	418	150	153	308	98	1.15	5	1.08
1	1	14	79	327	720	6464	5935	5744	0	732	6476	5910	110836	995412	884576	0	0.0369	0.0498	669	-0.04	0.626	-0.8	0	3382	5	1717	418	154	148	315	100	1	5.65	1
1	1	14	80	327	435	6141	5881	5706	0	426	6132	5882	66934	945658	878724	0	0.0404	0.0403	894	0.217	0.0624	-1.39	0	3182	5	1738	419	154	148	339	100	1	5.65	1
1	1	14	81	327	279	5963	5834	5684	0	272	5956	5848	42922	918258	875336	0	0.0358	0.0383	545	0.73	0.0357	-0.29	0	3112	5	1757	417	154	148	279	100	1	5.65	1
1	1	14	82	327	289	5945	5894	5656	0	278	5934	5852	44462	915486	871024	0	0.0377	0.0653	712	0.497	1.19	-0.89	0	3049	5	1777	416	154	148	279	100	1	5.65	1
1	1	14	83	328	2618	8432	6178	5814	0	2694	8508	6038	387502	1247974	860472	0	0.0482	0.0883	775	1.29	1.02	0.649	0	4554	1	1796	418	148	166	287	99	1.1	4.22	1.02
1	1	14	84	328	985	6731	5990	5746	0	998	6744	5962	149740	1023132	873392	0	0.0371	0.0553	579	0.778	0.487	-0.61	0	3481	3	1815	418	152	154	295	92	1.4	8.24	1.02
1	1	14	85	328	583	6299	5894	5716	0	594	6310	5876	89708	969972	880264	0	0.036	0.0427	702	0.403	0.364	-0.92	0	3324	5	1835	418	154	148	304	100	1	5.65	1
1	1	14	86	328	293	6037	5910	5744	0	270	6014	5904	45124	929700	884576	0	0.0352	0.0411	593	0.407	0.397	-0.64	0	3102	5	1853	417	154	148	303	100	1	5.65	1
1	1	14	87	328	271	5973	5856	5702	0	274	5976	5822	41782	919890	878108	0	0.0311	0.0396	587	0.665	0.967	0.0972	0	3109	5	1875	418	154	148	297	100	1	5.65	1
1	1	14	88	p-Ctrl	1143	6945	6076	5802	0	1154	6956	5952	176090	1069598	893508	0	0.0335	0.0697	817	0.868	1.11	-0.26	0	3607	3	1893	418	154	159	282	95	1.37	6.83	1.03
1	1	14	89	329	1845	7723	6211	5878	0	1872	7750	6094	284076	1189288	905212	0	0.0372	0.0776	823	1.06	0.961	-0.03	0	4032	1	1912	419	154	142	300	96	1.19	5.59	1.03
1	1	14	90	329	773	6637	6043	5864	0	784	6648	6006	114334	982206	867872	0	0.0383	0.0491	545	0.771	1.03	-0.45	0	3457	3	1931	419	148	159	327	94	1.39	8.42	1
1	1	14	91	329	504	6358	6016	5854	0	496	6350	6016	77576	979092	901516	0	0.0302	0.0375	473	0.595	0.594	-0.04	0	3321	5	1950	419	154	148	356	100	1	5.65	1
1	1	14	92	329	301	6127	5964	5826	0	292	6118	5982	46326	943530	897204	0	0.0332	0.0334	309	0.212	0.659	-1.07	0	3150	5	1971	418	154	148	371	100	1	5.65	1
1	1	14	93	329	360	6208	6026	5848	0	350	6198	6012	55422	956014	900592	0	0.041	0.0483	1464	1.33	1.18	0.771	0	3221	5	1992	418	154	148	285	100	1	5.65	1
1	1	14	94	330	2092	8046	6290	5954	0	2074	8028	6146	309572	1190764	881192	0	0.0322	0.0827	720	1.17	1.04	0.462	0	4190	1	2009	419	148	157	311	97	1.14	4.49	0.98
1	1	14	95	330	834	6756	6145	5922	0	824	6746	6130	128462	1040450	911988	0	0.0381	0.0498	583	0.859	0.858	-0.25	0	3438	3	2029	419	154	117	332	92	1.48	13.6	1.14
1	1	14	96	330	596	6644	6201	6048	0	616	6664	6204	91788	1023180	931392	0	0.0281	0.0347	520	0.573	0.245	-0.73	0	3431	5	2049	420	154	148	359	100	1	5.65	1
1	1	14	97	330	363	6453	6226	6090	0	344	6434	6226	55910	993770	937860	0	0.0342	0.0303	643	0.83	0.392	-0.1	0	3335	5	2068	420	154	148	344	100	1	5.65	1
1	1	14	98	330	270	6368	6250	6098	0	274	6372	6226	41594	980686	939092	0	0.0301	0.0376	459	0.454	0.767	-0.57	0	3278	5	2088	420	154	148	292	100	1	5.65	1
1	1	14	99	p-Ctrl	1260	7500	6503	6240	0	1272	7512	6400	189028	1125028	936000	0	0.0326	0.0624	549	0.567	0.953	-0.99	0	3863	3	2107	419	150	137	291	94	1.33	7.5	1.06
1	1	14	100	331	2137	8381	6619	6244	0	2190	8434	6468	320564	1257164	936600	0	0.041	0.0859	829	1.2	1.29	0.487	0	4476	1	2125	419	150	159	307	96	1.18	5.86	1.08
1	1	14	101	331	980	7256	6508	6276	0	976	7252	6464	147074	1088474	941400	0	0.031	0.0597	596	0.847	1.15	-0.14	0	3712	3	2145	420	150	129	345	93	1.38	8.76	1.13
1	1	14	102	331	686	7034	6510	6348	0	702	7050	6506	105690	1083282	977592	0	0.0292	0.0379	618	0.844	0.552	-0.5	0	3666	5	2165	419	154	148	341	100	1	5.65	1
1	1	14	103	331	395	6751	6509	6356	0	400	6756	6516	60800	1039624	978824	0	0.0321	0.0381	686	0.262	0.494	-0.61	0	3504	5	2185	420	154	148	355	100	1	5.65	1
1	1	14	104	331	364	6862	6635	6498	0	384	6882	6622	56040	1056732	1000692	0	0.0327	0.0381	675	0.212	1.2	-1.11	0	3567	5	2204	419	154	148	331	100	1	5.65	1
1	1	14	105	332	1973	8561	6938	6588	0	1930	8518	6754	295940	1284140	988200	0	0.0367	0.0797	1179	1.19	1.59	0.683	0	4506	1	2223	419	150	156	342	97	1.17	4.88	1.02
1	1	14	106	332	847	7519	6859	6672	0	834	7506	6828	130366	1157854	1027488	0	0.0279	0.0433	584	0.909	1.07	-0.39	0	3888	5	2243	420	154	148	334	100	1	5.65	1
1	1	14	107	332	588	7354	6933	6766	0	570	7336	6938	90538	1132502	1041964	0	0.0272	0.0353	437	0.862	0.468	-0.47	0	3810	5	2263	420	154	148	314	100	1	5.65	1
1	1	14	108	332	458	7220	6905	6762	0	434	7196	6912	70606	1111954	1041348	0	0.0305	0.0314	931	0.98	0.619	-0.1	0	3690	5	2281	420	154	148	312	100	1	5.65	1
1	1	14	109	332	276	7048	6895	6772	0	288	7060	6900	42526	1085414	1042888	0	0.0322	0.0309	676	0.446	0.721	-0.67	0	3620	5	2303	420	154	148	310	100	1	5.65	1
1	1	14	110	p-Ctrl	1380	8282	7182	6902	0	1412	8314	7050	207066	1242366	1035300	0	0.0347	0.0663	614	0.853	1.44	-0.35	0	4320	1	2320	420	150	144	302	96	1.24	6.93	1.08
1	1	14	111	333	2442	9350	7320	6908	0	2472	9380	7118	366358	1402558	1036200	0	0.0315	0.0815	679	0.891	1.3	-0.55	0	4812	1	2340	420	150	138	305	98	1.14	4.86	1.06
1	1	14	112	333	1272	8058	7073	6786	0	1282	8068	6978	190770	1208670	1017900	0	0.0289	0.0578	1043	0.779	0.855	-0.63	0	4140	3	2359	420	150	136	334	93	1.43	7.81	1.05
1	1	14	113	333	695	7465	6959	6770	0	676	7446	6934	105590	1134630	1029040	0	0.0273	0.0397	598	0.772	0.626	-0.39	0	3809	3	2379	419	152	152	323	94	1.5	10.9	0.98
1	1	14	114	333	478	7210	6906	6732	0	468	7200	6896	73552	1110280	1036728	0	0.0271	0.0369	249	0.949	0.572	1.24	0	3749	5	2399	420	154	148	313	100	1	5.65	1
1	1	14	115	333	364	7070	6857	6706	0	356	7062	6848	56096	1088820	1032724	0	0.0309	0.032	699	0.462	0.561	-0.73	0	3671	5	2416	420	154	148	322	100	1	5.65	1
1	1	14	116	334	2694	9426	7124	6732	0	2660	9392	6902	414924	1451652	1036728	0	0.0346	0.0876	1067	1.54	1.62	1.08	0	4889	1	2437	420	154	150	345	98	1.15	5.52	1
1	1	14	117	334	1040	7822	7070	6782	0	1046	7828	6958	158010	1188874	1030864	0	0.027	0.0662	661	0.733	1.1	-0.29	0	4042	1	2456	420	152	152	293	96	1.2	6.12	1.08
1	1	14	118	334	676	7512	7004	6836	0	656	7492	6986	102824	1141896	1039072	0	0.023	0.037	617	1.46	0.608	1.91	0	3829	3	2476	420	152	141	328	92	1.49	12.3	1.12
1	1	14	119	334	405	7241	6956	6836	0	404	7240	6960	62418	1115162	1052744	0	0.0255	0.0293	585	0.534	0.466	-0.7	0	3726	5	2496	420	154	148	345	100	1	5.65	1
1	1	14	120	334	402	7262	7020	6860	0	416	7276	7026	61978	1118418	1056440	0	0.0264	0.0329	298	0.121	0.489	-1.08	0	3741	5	2516	418	154	148	306	100	1	5.65	1
1	1	14	121	p-Ctrl	1366	8404	7316	7038	0	1390	8428	7188	207656	1277432	1069776	0	0.0277	0.0672	320	0.76	1.68	-0.74	0	4312	1	2534	420	152	152	324	98	1.16	5.16	1.08
1	1	14	122	335	2216	9330	7498	7114	0	2252	9366	7272	332380	1399480	1067100	0	0.0254	0.0761	942	1.12	1.58	0.122	0	4785	3	2555	420	150	134	329	94	1.4	6.07	1.07
1	1	14	123	335	1026	8090	7293	7064	0	1022	8086	7244	158016	1245872	1087856	0	0.0254	0.0461	699	0.963	0.786	-0.44	0	4155	1	2574	420	154	149	315	95	1.26	7.25	1.01
1	1	14	124	335	687	7663	7128	6976	0	672	7648	7136	105778	1180082	1074304	0	0.0273	0.0297	642	0.888	0.275	-0.52	0	3972	5	2593	420	154	148	328	100	1	5.65	1
1	1	14	125	335	426	7444	7155	7018	0	422	7440	7148	65626	1146398	1080772	0	0.0239	0.0291	687	0.586	0.729	-1.11	0	3811	5	2614	420	154	148	334	100	1	5.65	1
1	1	14	126	335	339	7373	7202	7034	0	340	7374	7188	52204	1135440	1083236	0	0.0187	0.0409	498	0.489	1.26	-0.89	0	3792	5	2633	420	154	148	316	100	1	5.65	1
1	1	14	127	336	2390	9514	7488	7124	0	2406	9530	7268	368124	1465220	1097096	0	0.0275	0.0746	599	1.17	1.54	0.0848	0	4924	1	2652	420	154	146	316	95	1.19	5.56	1
1	1	14	128	336	1193	8331	7399	7138	0	1184	8322	7302	183790	1283042	1099252	0	0.0456	0.0538	2029	1.44	1.13	0.922	0	4340	1	2671	420	154	152	295	97	1.13	5.29	1.05
1	1	14	129	336	724	7860	7306	7136	0	734	7870	7272	109978	1194650	1084672	0	0.0275	0.036	412	0.694	0.72	-0.63	0	4029	3	2691	420	152	146	336	93	1.48	8.9	1.04
1	1	14	130	336	402	7566	7292	7164	0	392	7556	7286	61858	1165114	1103256	0	0.0245	0.0272	619	0.666	0.528	-0.76	0	3915	5	2710	419	154	148	330	100	1	5.65	1
1	1	14	131	336	289	7543	7396	7254	0	284	7538	7396	44546	1161662	1117116	0	0.0233	0.029	544	0.534	0.638	-0.92	0	3866	5	2730	419	154	148	311	100	1	5.65	1
1	1	14	132	p-Ctrl	1658	8916	7530	7258	0	1702	8960	7432	251944	1355160	1103216	0	0.0278	0.0582	1122	1.19	1.44	0.456	0	4634	1	2749	420	152	166	329	97	1.15	4.53	1.02
1	1	15	1	337	3050	9406	6759	6356	0	3118	9474	6562	469666	1448490	978824	0	0.0415	0.0934	571	1.25	1.5	0.126	0	5080	1	210	435	154	152	341	99	1.1	4.78	1.08
1	1	15	2	337	1491	7917	6691	6426	0	1532	7958	6596	226592	1203344	976752	0	0.0403	0.0678	524	0.165	1.5	-1.25	0	4138	3	229	435	152	135	341	93	1.39	7.14	1.07
1	1	15	3	337	957	7309	6560	6352	0	966	7318	6548	145506	1111010	965504	0	0.035	0.0496	1033	1.14	0.693	0.296	0	3763	3	248	435	152	133	322	93	1.39	8.16	1.06
1	1	15	4	337	543	6771	6419	6228	0	530	6758	6412	83572	1042684	959112	0	0.0386	0.0421	601	0.388	0.564	-0.82	0	3480	5	267	435	154	148	332	100	1	5.65	1
1	1	15	5	337	364	6642	6509	6278	0	370	6648	6428	56132	1022944	966812	0	0.0319	0.0644	714	0.0853	1.51	-1.3	0	3394	5	289	435	154	148	316	100	1	5.65	1
1	1	15	6	338	3391	9813	6971	6422	0	3566	9988	6644	495156	1432768	937612	0	0.0682	0.114	1200	1.18	1.6	0.0945	0	5420	1	306	435	146	164	261	98	1.11	4.04	1.01
1	1	15	7	338	1484	7882	6719	6398	0	1490	7888	6616	219608	1166512	946904	0	0.0316	0.0743	871	1.08	1.16	0.00249	0	4064	3	325	435	148	146	297	93	1.44	7.57	1.03
1	1	15	8	338	1156	7424	6510	6268	0	1176	7444	6482	177960	1143232	965272	0	0.0356	0.0532	564	0.741	0.658	-0.55	0	3857	3	344	435	154	151	321	92	1.41	7.78	1.04
1	1	15	9	338	547	6781	6408	6234	0	566	6800	6410	84180	1044216	960036	0	0.0355	0.0418	642	0.0862	0.375	-1.13	0	3545	5	364	435	154	148	302	100	1	5.65	1
1	1	15	10	338	401	6615	6383	6214	0	418	6632	6362	61784	1018740	956956	0	0.0417	0.0435	531	0.607	0.479	-0.33	0	3511	5	381	434	154	148	305	100	1	5.65	1
1	1	15	11	p-Ctrl	986	7262	6531	6276	0	990	7266	6454	147872	1089272	941400	0	0.0372	0.0613	587	0.871	1.13	-0.45	0	3772	3	401	435	150	157	320	93	1.33	7.4	1.03
1	1	15	12	339	3628	9928	6829	6300	0	3672	9972	6576	551474	1509074	957600	0	0.0435	0.109	816	1.13	1.27	0.028	0	5416	1	420	436	152	156	289	98	1.11	3.69	1
1	1	15	13	339	1398	7626	6525	6228	0	1394	7622	6446	215242	1174354	959112	0	0.0321	0.0718	1196	0.807	1.28	-0.65	0	3952	1	440	436	154	152	310	94	1.27	6.3	1
1	1	15	14	339	934	7146	6422	6212	0	900	7112	6388	140076	1071876	931800	0	0.0363	0.0464	763	0.746	0.589	-0.36	0	3708	3	459	436	150	150	290	91	1.45	7.77	1.07
1	1	15	15	339	492	6606	6301	6114	0	468	6582	6286	75844	1017400	941556	0	0.036	0.0414	421	0.3	0.609	-0.5	0	3382	5	477	436	154	148	329	100	1	5.65	1
1	1	15	16	339	325	6369	6244	6044	0	318	6362	6198	49998	980774	930776	0	0.0404	0.0603	556	0.339	1.58	-0.87	0	3280	5	499	435	154	148	310	100	1	5.65	1
1	1	15	17	340	2967	9075	6564	6108	0	3054	9162	6330	456930	1397562	940632	0	0.0552	0.0979	927	1.28	1.36	0.522	0	4957	1	517	436	154	154	302	97	1.16	4.44	1.06
1	1	15	18	340	1200	7328	6363	6128	0	1218	7346	6290	177650	1084594	906944	0	0.0342	0.0613	808	0.525	1.09	-0.98	0	3717	3	537	436	148	119	346	90	1.45	10.3	1.05
1	1	15	19	340	697	6755	6230	6058	0	690	6748	6226	107284	1040216	932932	0	0.0275	0.044	652	0.395	0.958	-0.82	0	3506	5	555	436	154	148	324	100	1	5.65	1
1	1	15	20	340	434	6448	6182	6014	0	430	6444	6178	66870	993026	926156	0	0.036	0.0409	868	0.216	0.553	-1.2	0	3307	5	574	437	154	148	306	100	1	5.65	1
1	1	15	21	340	271	6255	6154	5984	0	276	6260	6152	41766	963302	921536	0	0.0347	0.0385	678	0.187	0.324	-1.21	0	3244	5	592	435	154	148	321	100	1	5.65	1
1	1	15	22	p-Ctrl	728	6764	6230	6036	0	724	6760	6202	112094	1041638	929544	0	0.0328	0.0493	484	0.335	0.874	-0.84	0	3500	5	613	436	154	148	355	100	1	5.65	1
1	1	15	23	341	2431	8539	6419	6108	0	2468	8576	6290	359738	1263722	903984	0	0.039	0.0781	965	0.6	1.34	-1.04	0	4514	1	631	435	148	135	341	98	1.13	5.52	1.01
1	1	15	24	341	790	6900	6297	6110	0	810	6920	6256	121670	1062610	940940	0	0.0359	0.0464	615	0.641	0.794	-0.89	0	3606	5	651	435	154	148	318	100	1	5.65	1
1	1	15	25	341	529	6539	6182	6010	0	524	6534	6162	81522	1007062	925540	0	0.0305	0.0411	483	0.732	0.198	-0.56	0	3417	5	670	434	154	148	317	100	1	5.65	1
1	1	15	26	341	353	6249	6057	5896	0	344	6240	6060	54290	962274	907984	0	0.0346	0.0373	618	0.562	0.537	-0.83	0	3293	5	689	434	154	148	347	100	1	5.65	1
1	1	15	27	341	250	6116	6054	5866	0	254	6120	6022	38568	941932	903364	0	0.0371	0.0511	771	0.943	1.01	-0.17	0	3143	5	710	435	154	148	314	100	1	5.65	1
1	1	15	28	342	2703	8605	6279	5902	0	2744	8646	6116	394664	1256356	861692	0	0.0338	0.0834	508	1.19	1.05	0.148	0	4583	1	728	435	146	154	303	98	1.16	4.45	1
1	1	15	29	342	929	6879	6169	5950	0	924	6874	6120	137488	1018088	880600	0	0.0312	0.0557	719	0.644	0.789	-0.66	0	3542	3	748	435	148	138	301	92	1.36	12.3	1.11
1	1	15	30	342	588	6468	6045	5880	0	592	6472	6052	90626	996146	905520	0	0.0283	0.0378	455	0.547	0.373	-1.05	0	3333	3	767	435	154	152	325	93	1.48	8.59	1.04
1	1	15	31	342	356	6130	5935	5774	0	368	6142	5950	54880	944076	889196	0	0.0391	0.0397	764	0.896	0.658	0.0161	0	3215	5	786	435	154	148	289	100	1	5.65	1
1	1	15	32	342	214	6044	5995	5830	0	202	6032	5984	32932	930752	897820	0	0.0433	0.0414	600	0.525	0.64	-0.68	0	3200	5	805	435	154	148	317	100	1	5.65	1
1	1	15	33	p-Ctrl	780	6638	6073	5858	0	778	6636	6050	120168	1022300	902132	0	0.0283	0.0468	612	0.681	0.577	-0.86	0	3491	5	825	435	154	148	332	100	1	5.65	1
1	1	15	34	343	1180	7056	6130	5876	0	1164	7040	6036	179406	1072558	893152	0	0.0348	0.0669	684	1.02	1.19	-0.4	0	3668	1	844	435	152	152	307	95	1.24	6.05	1.1
1	1	15	35	343	459	6203	5957	5744	0	466	6210	5944	70652	955228	884576	0	0.0349	0.0491	548	0.291	0.547	-0.83	0	3253	5	863	437	154	148	308	100	1	5.65	1
1	1	15	36	343	284	6000	5898	5716	0	286	6002	5884	43790	924054	880264	0	0.0408	0.0453	554	0.38	0.525	-0.95	0	3175	5	883	435	154	148	323	100	1	5.65	1
1	1	15	37	343	223	5911	5869	5688	0	198	5886	5854	34382	910334	875952	0	0.0421	0.0425	870	0.681	0.388	-0.01	0	3083	5	900	434	154	148	311	100	1	5.65	1
1	1	15	38	343	220	5924	5882	5704	0	242	5946	5870	33938	912354	878416	0	0.0393	0.0443	682	0.285	0.798	-0.43	0	3095	5	921	437	154	148	373	100	1	5.65	1
1	1	15	39	344	2315	8061	6104	5746	0	2290	8036	5958	337928	1176844	838916	0	0.0333	0.0871	607	1.25	1.25	0.55	0	4241	1	941	436	146	154	340	97	1.12	4.62	1
1	1	15	40	344	872	6622	6018	5750	0	850	6600	5958	128996	979996	851000	0	0.0432	0.0647	911	0.844	0.957	-0.2	0	3424	3	960	436	148	157	292	93	1.49	7.84	1.04
1	1	15	41	344	502	6192	5886	5690	0	496	6186	5896	77300	953560	876260	0	0.0414	0.0467	874	0.206	0.453	-0.87	0	3196	5	979	436	154	148	317	100	1	5.65	1
1	1	15	42	344	342	6036	5892	5694	0	336	6030	5884	52638	929514	876876	0	0.0382	0.0431	690	0.507	0.359	-0.76	0	3158	5	999	435	154	148	354	100	1	5.65	1
1	1	15	43	344	222	5976	5932	5754	0	206	5960	5922	34226	920342	886116	0	0.0394	0.0414	615	1.37	0.413	1.63	0	3097	5	1018	436	154	148	344	100	1	5.65	1
1	1	15	44	p-Ctrl	682	6432	5962	5750	0	682	6432	5944	105050	990550	885500	0	0.0378	0.0511	729	0.286	0.552	-0.7	0	3312	5	1038	436	154	148	322	100	1	5.65	1
1	1	15	45	345	2162	7960	6116	5798	0	2172	7970	5992	333008	1225900	892892	0	0.0442	0.0764	628	1.25	0.914	0.224	0	4211	1	1056	436	154	143	295	98	1.11	4.32	1.07
1	1	15	46	345	683	6487	6038	5804	0	670	6474	5964	102436	973036	870600	0	0.0402	0.059	584	0.738	0.887	-0.53	0	3326	3	1075	436	150	136	316	92	1.42	8.18	1.1
1	1	15	47	345	472	6234	5962	5762	0	444	6206	5954	72728	960076	887348	0	0.0393	0.046	681	0.864	0.27	0	0	3320	5	1095	436	154	148	368	100	1	5.65	1
1	1	15	48	345	375	6097	5914	5722	0	370	6092	5914	57676	938864	881188	0	0.0401	0.0438	586	0.632	-0.03	-0.14	0	3166	5	1115	438	154	148	339	100	1	5.65	1
1	1	15	49	345	287	6005	5908	5718	0	278	5996	5900	44234	924806	880572	0	0.0359	0.0455	588	0.441	0.872	-0.75	0	3139	5	1135	437	154	148	280	100	1	5.65	1
1	1	15	50	346	2395	8221	6181	5826	0	2442	8268	6016	354396	1216644	862248	0	0.0439	0.0861	631	1.01	1.29	-0.31	0	4424	1	1153	436	148	162	287	97	1.14	4.43	1.04
1	1	15	51	346	801	6625	6062	5824	0	836	6660	6008	121728	1006976	885248	0	0.0315	0.0612	428	0.791	1.15	-0.31	0	3349	3	1173	436	152	141	303	92	1.4	9.6	0.98
1	1	15	52	346	516	6268	5908	5752	0	518	6270	5902	79408	965216	885808	0	0.0356	0.039	573	0.477	0.615	-0.94	0	3265	5	1192	436	154	148	310	100	1	5.65	1
1	1	15	53	346	401	6091	5852	5690	0	412	6102	5838	61738	937998	876260	0	0.0351	0.0385	685	0.45	0.385	-0.51	0	3171	5	1211	436	154	148	333	100	1	5.65	1
1	1	15	54	346	217	6011	5946	5794	0	218	6012	5920	33372	925648	892276	0	0.0372	0.0404	572	0.451	0.61	-0.91	0	3118	5	1233	438	154	148	300	100	1	5.65	1
1	1	15	55	p-Ctrl	647	6443	6022	5796	0	628	6424	5962	99670	992254	892584	0	0.034	0.0601	995	0.874	0.935	-0.27	0	3350	5	1251	436	154	148	284	100	1	5.65	1
1	1	15	56	347	2423	8185	6083	5762	0	2404	8166	5944	358676	1211452	852776	0	0.0462	0.0774	836	0.822	1.28	-0.37	0	4287	1	1270	436	148	144	315	99	1.09	4.11	1.04
1	1	15	57	347	743	6505	5965	5762	0	744	6506	5942	114470	1001818	887348	0	0.0354	0.0467	633	0.438	0.493	-1.21	0	3393	5	1289	436	154	148	313	100	1	5.65	1
1	1	15	58	347	364	6118	5903	5754	0	346	6100	5888	56130	942246	886116	0	0.04	0.0384	969	0.4	0.628	-1.27	0	3191	5	1308	436	154	148	345	100	1	5.65	1
1	1	15	59	347	361	6085	5873	5724	0	346	6070	5858	55614	937110	881496	0	0.0346	0.0365	474	0.683	0.565	0.0709	0	3156	5	1329	436	154	148	315	100	1	5.65	1
1	1	15	60	347	228	5988	5911	5760	0	218	5978	5918	35130	922170	887040	0	0.0361	0.0363	566	0.28	0.621	0.0985	0	3095	5	1346	435	154	148	278	100	1	5.65	1
1	1	15	61	348	2653	8475	6193	5822	0	2672	8494	6020	397974	1271274	873300	0	0.0336	0.0878	1046	1.31	1.43	0.45	0	4573	1	1367	437	150	163	339	98	1.09	4.13	1.04
1	1	15	62	348	1072	6878	6074	5806	0	1076	6882	6004	158720	1018008	859288	0	0.0309	0.0659	563	1.14	1.02	0.146	0	3498	1	1387	437	148	154	310	95	1.22	6.57	1.07
1	1	15	63	348	760	6512	5947	5752	0	732	6484	5932	117006	1002814	885808	0	0.0581	0.044	1086	0.524	0.229	-0.88	0	3446	5	1405	438	154	148	303	100	1	5.65	1
1	1	15	64	348	367	6091	5879	5724	0	368	6092	5866	56494	937990	881496	0	0.0362	0.0404	877	0.648	0.607	-0.87	0	3174	5	1425	436	154	148	297	100	1	5.65	1
1	1	15	65	348	185	5917	5875	5732	0	174	5906	5870	28544	911272	882728	0	0.0379	0.0414	508	0.332	0.759	-1.12	0	3046	5	1444	437	154	148	315	100	1	5.65	1
1	1	15	66	p-Ctrl	590	6374	5983	5784	0	588	6372	5952	90866	981602	890736	0	0.0318	0.0477	717	0.424	0.671	-0.81	0	3329	5	1464	437	154	148	340	100	1	5.65	1
1	1	15	67	349	2600	8376	6100	5776	0	2596	8372	5978	384762	1239610	854848	0	0.0374	0.0825	1451	1.28	1.29	0.855	0	4476	1	1484	437	148	140	329	98	1.12	4.45	1.02
1	1	15	68	349	1068	6874	6087	5806	0	1080	6886	6024	158092	1017380	859288	0	0.0364	0.066	685	0.717	0.94	-0.41	0	3556	3	1503	437	148	136	327	93	1.43	7.66	1.08
1	1	15	69	349	639	6485	6062	5846	0	612	6458	6022	97190	985782	888592	0	0.0346	0.051	559	0.704	0.636	-0.14	0	3322	3	1522	437	152	153	334	93	1.35	8.69	1.05
1	1	15	70	349	363	6089	5909	5726	0	356	6082	5892	55954	937758	881804	0	0.0415	0.0451	576	0.675	0.644	0.0119	0	3135	5	1542	437	154	148	324	100	1	5.65	1
1	1	15	71	349	265	5971	5901	5706	0	230	5936	5868	40874	919598	878724	0	0.0386	0.0517	697	1.02	1.06	0.273	0	3105	5	1562	436	154	148	300	100	1	5.65	1
1	1	15	72	350	2379	8131	6119	5752	0	2424	8176	5966	352162	1203458	851296	0	0.0406	0.0871	496	0.999	0.994	-0.07	0	4329	1	1582	437	148	147	332	99	1.11	5.79	1.09
1	1	15	73	350	785	6489	5965	5704	0	796	6500	5912	114624	947408	832784	0	0.0351	0.0604	454	0.78	0.761	-0.09	0	3342	3	1600	437	146	149	304	94	1.32	8.45	1.03
1	1	15	74	350	470	6182	5888	5712	0	482	6194	5896	69500	914876	845376	0	0.0399	0.0491	408	0.253	1.15	-1.25	0	3146	3	1619	437	148	154	297	94	1.47	9.34	1.02
1	1	15	75	350	231	5903	5830	5672	0	214	5886	5822	35534	909022	873488	0	0.0441	0.043	903	0.665	1.02	-0.79	0	3146	5	1639	438	154	148	296	100	1	5.65	1
1	1	15	76	350	249	5915	5826	5666	0	238	5904	5800	38384	910948	872564	0	0.0422	0.0409	669	0.256	0.795	-1.22	0	3057	5	1657	438	154	148	286	100	1	5.65	1
1	1	15	77	p-Ctrl	440	6124	5882	5684	0	444	6128	5834	67736	943072	875336	0	0.0398	0.0522	725	0.331	1.1	-0.97	0	3189	5	1679	437	154	148	297	100	1	5.65	1
1	1	15	78	351	2294	8014	6044	5720	0	2332	8052	5922	344038	1202038	858000	0	0.0498	0.0803	1247	1.2	1.29	0	0	4244	1	1698	437	150	148	305	98	1.13	5.01	1.08
1	1	15	79	351	744	6446	5913	5702	0	752	6454	5872	111536	966836	855300	0	0.0455	0.0574	1116	0.879	0.947	-0.49	0	3334	3	1717	437	150	142	333	93	1.41	7.2	1.13
1	1	15	80	351	439	6141	5836	5702	0	434	6136	5814	67608	945716	878108	0	0.0355	0.0378	575	0.61	0.67	-0.73	0	3197	5	1738	438	154	148	293	100	1	5.65	1
1	1	15	81	351	284	5938	5880	5654	0	294	5948	5806	43676	914392	870716	0	0.038	0.0793	552	0.318	2.03	-1.26	0	3099	5	1755	435	154	148	294	100	1	5.65	1
1	1	15	82	351	133	5767	5993	5634	0	136	5770	5818	20416	888052	867636	0	0.0472	0.117	576	0.542	2.19	-1.23	0	3085	5	1776	436	154	148	360	100	1	5.65	1
1	1	15	83	352	2156	7890	6061	5734	0	2188	7922	5930	327744	1199312	871568	0	0.0455	0.0834	619	1.05	1.04	-0.11	0	4125	1	1796	437	152	140	312	98	1.12	4.75	1.04
1	1	15	84	352	830	6592	5996	5762	0	826	6588	5964	127832	1015180	887348	0	0.0365	0.052	553	0.388	0.454	-1.25	0	3414	3	1815	437	154	158	311	93	1.44	7.27	1
1	1	15	85	352	437	6195	5915	5758	0	438	6196	5900	67250	953982	886732	0	0.0366	0.0397	588	0.453	0.395	-1.3	0	3255	5	1834	437	154	148	330	100	1	5.65	1
1	1	15	86	352	187	5937	5903	5750	0	188	5938	5916	28794	914294	885500	0	0.0377	0.0378	616	0.154	0.552	-1.14	0	3045	5	1854	436	154	148	359	100	1	5.65	1
1	1	15	87	352	226	5936	5849	5710	0	234	5944	5846	34832	914172	879340	0	0.0355	0.0373	466	0.802	0.487	-0.08	0	3110	5	1874	437	154	148	322	100	1	5.65	1
1	1	15	88	p-Ctrl	485	6235	5930	5750	0	474	6224	5892	72740	935240	862500	0	0.033	0.0435	571	0.793	0.437	-0.15	0	3184	3	1893	437	150	144	313	90	1.48	12.8	1.11
1	1	15	89	353	911	6715	6033	5804	0	900	6704	5990	136626	1007226	870600	0	0.0321	0.0573	547	0.525	0.936	-1.07	0	3439	3	1912	438	150	145	329	93	1.33	8.16	1.06
1	1	15	90	353	354	6130	5965	5776	0	342	6118	5922	54506	944010	889504	0	0.0347	0.0571	488	0.259	1.94	-0.53	0	3150	5	1932	439	154	148	313	100	1	5.65	1
1	1	15	91	353	303	6061	5912	5758	0	290	6048	5892	46608	933340	886732	0	0.035	0.0359	444	0.223	0.721	-0.79	0	3140	5	1951	440	154	148	269	100	1	5.65	1
1	1	15	92	353	220	5952	5871	5732	0	214	5946	5870	33936	916664	882728	0	0.0357	0.0332	381	0.196	0.24	-0.88	0	3089	5	1968	439	154	148	310	100	1	5.65	1
1	1	15	93	353	160	5968	5971	5808	0	188	5996	5978	24684	919116	894432	0	0.0385	0.0364	516	0.578	0.567	-0.64	0	3173	5	1989	438	154	148	350	100	1	5.65	1
1	1	15	94	354	1040	6934	6129	5894	0	1040	6934	6084	156054	1040154	884100	0	0.0344	0.0556	522	0.854	0.891	-0.16	0	3611	1	2009	438	150	147	342	96	1.21	7.3	1.1
1	1	15	95	354	508	6354	6031	5846	0	482	6328	6018	78272	978556	900284	0	0.0302	0.0395	450	0.418	0.0791	-0.87	0	3279	5	2029	438	154	148	348	100	1	5.65	1
1	1	15	96	354	365	6361	6149	5996	0	368	6364	6144	56226	979610	923384	0	0.0287	0.0366	602	0.721	0.418	-0.59	0	3266	5	2049	440	154	148	329	100	1	5.65	1
1	1	15	97	354	237	6293	6197	6056	0	218	6274	6200	36480	969104	932624	0	0.0299	0.0313	726	0.364	0.378	-1.11	0	3195	5	2067	439	154	148	322	100	1	5.65	1
1	1	15	98	354	199	6231	6173	6032	0	202	6234	6166	30688	959616	928928	0	0.0334	0.0347	517	0.18	0.394	-0.71	0	3195	5	2088	438	154	148	316	100	1	5.65	1
1	1	15	99	p-Ctrl	564	6724	6339	6160	0	568	6728	6322	84562	1008562	924000	0	0.0319	0.0447	624	0.518	0.609	-0.7	0	3448	3	2107	439	150	131	327	93	1.39	9.19	1.15
1	1	15	100	355	1269	7507	6474	6238	0	1302	7540	6424	190344	1126044	935700	0	0.034	0.0569	472	0.914	0.937	-0.51	0	3931	1	2126	439	150	147	331	97	1.17	6.53	1.05
1	1	15	101	355	592	6844	6415	6252	0	610	6862	6410	91140	1053948	962808	0	0.0332	0.0392	707	0.836	0.716	-0.55	0	3595	5	2146	439	154	148	338	100	1	5.65	1
1	1	15	102	355	406	6696	6442	6290	0	402	6692	6438	62466	1031126	968660	0	0.0261	0.0348	605	0.59	0.564	-0.95	0	3473	5	2165	439	154	148	351	100	1	5.65	1
1	1	15	103	355	279	6581	6444	6302	0	294	6596	6450	42920	1013428	970508	0	0.034	0.0334	557	0.502	0.856	-1.06	0	3436	5	2186	440	154	148	351	100	1	5.65	1
1	1	15	104	355	310	6726	6590	6416	0	318	6734	6540	47670	1035734	988064	0	0.0308	0.0533	473	0.64	1.51	-0.41	0	3495	5	2205	441	154	148	317	100	1	5.65	1
1	1	15	105	356	2341	8861	6907	6520	0	2390	8910	6722	355788	1346828	991040	0	0.0366	0.0836	1070	0.764	1.15	-0.79	0	4666	1	2224	439	152	138	335	96	1.14	4.6	1
1	1	15	106	356	1046	7618	6776	6572	0	1034	7606	6734	161044	1173132	1012088	0	0.0306	0.0439	964	0.98	0.919	-0.36	0	3950	5	2243	439	154	148	323	100	1	5.65	1
1	1	15	107	356	689	7347	6808	6658	0	702	7360	6794	106146	1131478	1025332	0	0.0266	0.0358	713	0.859	0.636	-0.3	0	3830	5	2262	439	154	148	307	100	1	5.65	1
1	1	15	108	356	447	7125	6835	6678	0	444	7122	6818	66166	1054510	988344	0	0.0324	0.035	417	0.717	0.753	-0.47	0	3626	3	2281	439	148	141	363	92	1.47	10.2	1.08
1	1	15	109	356	319	7027	6841	6708	0	306	7014	6842	49144	1082176	1033032	0	0.0304	0.0309	816	0.477	0.351	-0.64	0	3630	5	2301	438	154	148	326	100	1	5.65	1
1	1	15	110	p-Ctrl	842	7598	6953	6756	0	816	7572	6926	129734	1170158	1040424	0	0.0289	0.0434	1222	1.21	0.885	0.308	0	3888	5	2321	439	154	148	312	100	1	5.65	1
1	1	15	111	357	1722	8522	7113	6800	0	1760	8560	6968	261672	1295272	1033600	0	0.0305	0.068	882	1.27	1.35	0.663	0	4455	1	2339	439	152	162	317	97	1.19	5.06	1.04
1	1	15	112	357	770	7466	6880	6696	0	762	7458	6848	118546	1149730	1031184	0	0.0271	0.0388	437	0.56	0.383	-0.87	0	3853	5	2360	439	154	148	327	100	1	5.65	1
1	1	15	113	357	546	7214	6828	6668	0	534	7202	6818	84092	1110964	1026872	0	0.026	0.0332	550	0.532	0.498	-0.79	0	3704	5	2379	439	154	148	333	100	1	5.65	1
1	1	15	114	357	382	7036	6803	6654	0	380	7034	6810	58798	1083514	1024716	0	0.0259	0.03	514	0.102	0.261	-1.28	0	3667	5	2399	440	154	148	324	100	1	5.65	1
1	1	15	115	357	326	6930	6770	6604	0	310	6914	6754	50140	1067156	1017016	0	0.0301	0.0331	409	0.619	0.227	-0.82	0	3548	5	2417	441	154	148	313	100	1	5.65	1
1	1	15	116	358	2001	8635	7013	6634	0	2006	8640	6822	304182	1312550	1008368	0	0.0298	0.0815	763	1.22	1.47	0.103	0	4507	1	2437	439	152	162	319	96	1.15	4.73	1.04
1	1	15	117	358	894	7594	6969	6700	0	886	7586	6902	135896	1154296	1018400	0	0.0271	0.056	460	0.512	0.887	-1.08	0	3890	1	2456	439	152	154	287	95	1.28	6.92	1.06
1	1	15	118	358	626	7368	6922	6742	0	620	7362	6912	95114	1119898	1024784	0	0.0313	0.0394	791	0.826	0.65	-0.55	0	3782	3	2476	439	152	140	330	92	1.46	11.1	1.02
1	1	15	119	358	384	7158	6914	6774	0	378	7152	6912	59100	1102296	1043196	0	0.0239	0.0304	544	0.669	0.246	-0.87	0	3718	5	2495	439	154	148	352	100	1	5.65	1
1	1	15	120	358	239	6995	6903	6756	0	244	7000	6892	36770	1077194	1040424	0	0.0293	0.0315	378	0.277	0.915	-1.09	0	3617	5	2516	441	154	148	329	100	1	5.65	1
1	1	15	121	p-Ctrl	767	7669	7121	6902	0	746	7648	7058	118112	1181020	1062908	0	0.0302	0.0514	1050	1.37	1.24	0.649	0	3946	5	2535	440	154	148	325	100	1	5.65	1
1	1	15	122	359	2681	9677	7404	6996	0	2684	9680	7174	407486	1470878	1063392	0	0.0234	0.0873	1109	1.43	1.44	1.57	0	5032	1	2554	439	152	155	324	99	1.12	3.76	1
1	1	15	123	359	1320	8266	7220	6946	0	1298	8244	7114	203218	1272902	1069684	0	0.0325	0.0635	474	0.758	1.26	-0.65	0	4300	1	2573	439	154	154	314	96	1.3	6.6	1.01
1	1	15	124	359	786	7702	7093	6916	0	798	7714	7062	119468	1170700	1051232	0	0.0276	0.0383	657	0.966	0.818	-0.25	0	3967	3	2593	439	152	141	340	92	1.42	9.52	1.08
1	1	15	125	359	550	7470	7055	6920	0	542	7462	7046	84654	1150334	1065680	0	0.0236	0.0289	423	0.316	0.471	-1.33	0	3842	5	2613	439	154	148	344	100	1	5.65	1
1	1	15	126	359	433	7365	7083	6932	0	438	7370	7066	66708	1134236	1067528	0	0.0251	0.0369	693	0.523	1.15	-0.42	0	3812	5	2632	439	154	148	321	100	1	5.65	1
1	1	15	127	360	2422	9438	7396	7016	0	2440	9456	7172	368166	1434598	1066432	0	0.0376	0.0775	918	1.49	1.48	1.02	0	4902	1	2652	439	152	150	313	99	1.09	4.52	1.07
1	1	15	128	360	1112	8154	7299	7042	0	1114	8156	7196	169086	1239470	1070384	0	0.0316	0.0548	558	0.911	1.25	-0.24	0	4213	1	2671	439	152	153	300	96	1.23	6.71	1.1
1	1	15	129	360	694	7722	7224	7028	0	682	7710	7202	105560	1173816	1068256	0	0.0269	0.039	403	0.684	0.591	-0.15	0	3940	3	2690	439	152	151	320	90	1.43	11	1.04
1	1	15	130	360	518	7578	7204	7060	0	524	7584	7200	79826	1167066	1087240	0	0.0252	0.0302	707	0.858	0.592	-0.39	0	3875	5	2710	439	154	148	353	100	1	5.65	1
1	1	15	131	360	333	7431	7228	7098	0	334	7432	7220	51248	1144340	1093092	0	0.0273	0.0268	634	0.615	0.491	-0.59	0	3843	5	2730	439	154	148	334	100	1	5.65	1
1	1	15	132	p-Ctrl	837	7939	7287	7102	0	842	7944	7258	127286	1206790	1079504	0	0.0237	0.0388	615	1.05	1.02	0.563	0	4064	3	2749	439	152	145	329	95	1.36	8.63	1.07
1	1	16	1	361	4945	11259	6793	6314	0	5106	11420	6510	751640	1711368	959728	0	0.0595	0.115	875	1.44	1.88	1.19	0	6464	1	210	454	152	179	352	98	1.12	3.47	1.02
1	1	16	2	361	2640	9042	6780	6402	0	2686	9088	6610	390722	1338218	947496	0	0.0415	0.0929	761	1.25	1.58	0.684	0	4711	1	229	454	148	122	308	98	1.11	5.39	1.01
1	1	16	3	361	1471	7775	6573	6304	0	1452	7756	6546	223664	1181872	958208	0	0.0394	0.0593	823	0.731	0.964	-0.88	0	4042	3	248	454	152	135	315	96	1.35	8.31	1.13
1	1	16	4	361	828	7054	6446	6226	0	826	7052	6416	127586	1086390	958804	0	0.0336	0.0471	521	0.402	0.528	-1.12	0	3710	5	267	454	154	148	339	100	1	5.65	1
1	1	16	5	361	601	6817	6464	6216	0	616	6832	6388	92560	1049824	957264	0	0.0305	0.0737	601	-0.03	1.47	-0.91	0	3544	5	288	454	154	148	291	100	1	5.65	1
1	1	16	6	362	4096	10424	6906	6328	0	4310	10638	6570	622594	1584450	961856	0	0.0691	0.121	800	1.31	1.51	0.691	0	5950	1	306	454	152	173	267	97	1.16	3.9	1.05
1	1	16	7	362	1950	8262	6661	6312	0	2022	8334	6542	296422	1255846	959424	0	0.0519	0.0739	1442	1.11	0.758	0.129	0	4409	1	325	454	152	160	295	97	1.19	4.89	1.03
1	1	16	8	362	1294	7510	6474	6216	0	1288	7504	6430	196760	1141592	944832	0	0.0327	0.0566	675	0.942	0.815	-0.19	0	3911	3	344	454	152	148	307	95	1.38	7.23	1
1	1	16	9	362	606	6788	6378	6182	0	594	6776	6366	93338	1045366	952028	0	0.0351	0.0456	604	0.502	0.699	-0.17	0	3555	5	363	455	154	148	317	100	1	5.65	1
1	1	16	10	362	441	6613	6330	6172	0	446	6618	6328	67970	1018458	950488	0	0.038	0.039	557	0.515	0.86	-0.43	0	3445	5	382	455	154	148	308	100	1	5.65	1
1	1	16	11	p-Ctrl	517	6675	6354	6158	0	522	6680	6334	79610	1027942	948332	0	0.0355	0.0506	445	0.57	1.1	-0.68	0	3458	5	401	454	154	148	307	100	1	5.65	1
1	1	16	12	363	4832	11060	6810	6228	0	4966	11194	6428	734530	1681186	946656	0	0.0645	0.134	1828	1.55	1.92	1.93	0	6348	1	420	455	152	177	301	98	1.1	3.42	0.97
1	1	16	13	363	1973	8173	6559	6200	0	2000	8200	6402	299946	1242346	942400	0	0.0381	0.0969	1103	0.751	1.6	-0.73	0	4307	1	439	455	152	144	314	95	1.26	5.84	1.05
1	1	16	14	363	1316	7440	6377	6124	0	1312	7436	6314	200092	1130940	930848	0	0.0334	0.0572	700	0.647	0.695	-0.58	0	3879	3	459	455	152	144	333	92	1.37	8.69	1.09
[truncated: 3,814 more rows]
