# Supplementary material for: Spatial Normalization of Reverse Phase Protein Array Data
Source: PLoS One. 2014 Dec 12;9(12):e97213. doi: 10.1371/journal.pone.0097213 (PMC4264691; doi:10.1371/journal.pone.0097213)
Supplement: Code S1 — Contains the R code for the method along with example data and guidelines for use. (ZIP) [file pone.0097213.s009.zip › SuppCode/Readme.txt]

Spatially normalizing data in Microvigene format: 

(1) Store the Microvigene text files to be corrected in a folder ipdir and create a folder opdir for the output.
(2) Create a vector "fn" of the text filenames in ipdir that you want corrected. e.g.

fn = as.vector(read.table("/Users/pkaushik/Desktop/spatnorm/abnames.txt", sep="\n", header=FALSE)[,1])

(3) Source the spatial normalization code file that you wish to use using for example,

source('~/LOCATION/spatnorm_bilinear.R')

(4) Run the function in batch mode over all the text files in ipdir using

mapply(spatnorm, fn, ipdir, opdir)

e.g.
mapply(spatnorm, fn, "/Users/pkaushik/Documents/spatnorm/txt", "/Users/pkaushik/Documents/spatnorm/op")

The following output will be generated for each slide:

(i) A Microvigene file named like the original file except that it ends with _norm.txt, containing the normalized intensities in the Microvigene format for further processing in SuperCurve.

(ii) A file named by slide, ending SCbefnorm, with SuperCurve estimates before normalization.

(iii) A files named by slide, ending SCaftnorm, with SuperCurve estimates after normalization

(iv) A tiff file of the intensities of the spots on the slide before normalization

(v) A tiff file showing the nature of the variation in the intensity of positive control estimates along the slide.

In addition, there is a text file named percentvar.txt that gives the percentage variation in the median positive controls along each of the slides run in a batch.

An example input text file named example_pBAD_pS112.txt is provided for your convenience. In the file you can see the locations and intensities of each sample and of all the positive controls (named p-Ctrl) on the slide.

Spatially normalizing data printed in a user-defined format spatnorm_bilinear_flexlayout.R

This is a version of the spatial normalization code that accepts different layouts of identical positive controls. It accepts two additional variables - 

pmat - this is a quoted string, containing the path to and name of a text file that specifies, in matrix format, the locations of the positive controls on an array. Sample spots are denoted by a 0 and positive controls to be used in the interpolation are denoted 1. All positive controls marked 1 that are to be used for the normalization must be spotted from the same source of cell or tissue lysate and at the same dilution. For an example, see pmat96_Dmed.txt, included in the Suppelementary Materials, that specifies the locations of the controls as used in the analysis of data Set B.

rect - TRUE if the positive controls are printed in a rectangular layout FALSE otherwise. 

If FALSE, and if the controls are inset from the edges of the slide, then the method will only evaluate the normalized results for samples spotted in the interpolation region, as we do no recommend using extrapolation to normalize these data. Only normalized Microvigene files will be generated and no SuperCurve estimates of protein expression on normalized data will be made. The user is free to proceed with this step, or other methods of relative concentration evaluation, at their discretion.
