# Supplementary material for: Spatial Normalization of Reverse Phase Protein Array Data
Source: PLoS One. 2014 Dec 12;9(12):e97213. doi: 10.1371/journal.pone.0097213 (PMC4264691; doi:10.1371/journal.pone.0097213)
Supplement: Code S1 — Contains the R code for the method along with example data and guidelines for use. (ZIP) [file pone.0097213.s009.zip › SuppCode/spatnorm_bilinear.R]

#Copyright (C) 2011-2012  Poorvi Kaushik

#This file is part of spatnorm_bilinear.R

#    spatnorm_bilinear.R is free software: you can redistribute it and/or modify
#    it under the terms of the GNU General Public License as published by
#    the Free Software Foundation, either version 3 of the License, or
#    (at your option) any later version.
#
#    spatnorm_bilinear.R is distributed in the hope that it will be useful,
#    but WITHOUT ANY WARRANTY; without even the implied warranty of
#    MERCHANTABILITY or FITNESS FOR A PARTICULAR PURPOSE.  See the
#    GNU General Public License for more details.

#    You should have received a copy of the GNU General Public License
#    along with spatnorm_bilinear.R.  If not, see <http://www.gnu.org/licenses/>.

#       For questions regarding spatnorm_bilinear.R please contact Poorvi Kaushik at pkaushik@cbio.mskcc.org

library(SuperCurve)
library(akima)


spatnorm = function(spat, ipdir, opdir)

{
  #filename = spat
  imports = read.delim(paste(ipdir,"/", spat, sep=""), skip=5, header=TRUE);
  
  #For supercurve, 1) Create RPPA data object
  RP<-RPPA(file = spat, path=ipdir)
  #2) Create object containing slide parameters
  RPdesign = RPPADesign(RP,grouping="bySample",controls=list("p-Ctrl","n-Ctrl"))
  
  tiff(paste(opdir,"/", spat,"_befnorm.tiff", sep=""), width = 1440, height = 480)
  image(RP, colorbar=T, main=paste("Mean.Net Intensity of samples in ", spat, sep=""))
  dev.off()
 

  #identify the positive control spot loctions in this object and get all fields for the pCtrls

  pctrls<-imports[imports[,5] == 'p-Ctrl', 6]
  
  # obtain all data for non positive control spots 
  nonp<-imports[imports[,5] != 'p-Ctrl', ]
      
  # from this extract just their mean intensities, mean_net
  samp = nonp[nonp[,5]!='n-Ctrl', 6]
  sampmat = as.matrix(samp)
  dim(sampmat) = c(5, 1056)
  sampmat = t(sampmat)
  covsamp = sd(sampmat[,1])*100/mean(sampmat[,1])

  # Now pick every middle dilution of a pctrl set

  rows = c(3, 8, 13, 18, 23, 28, 33, 38);
  meds = vector("numeric", 0);
  for (i in 1:length(rows))
  {
    meds = c(meds, pctrls[((rows[i]-1)*12+1):(rows[i]*12)]);
  }
  
  #Then evaluate the percentage spatial variation of the slide
  
  percentvar = 100*(max(meds)-min(meds))/max(meds)
  write(paste("The spatial variation in ", spat, " is ", percentvar, "%", sep=""), file=paste(opdir,"/96_percentvar.txt", sep=""), append=TRUE)
  
  #hard coding the x and y matrices representing the known locations of these median pCtrls in a 132*44 matrix
  #y coords

  y<-rep(c(3, 9, 14, 20, 25, 31, 36, 42), each=12);
  #print(y)

  #x coords
  x<-rep(c(11, 22, 33, 44, 55, 66, 77, 88, 99, 110, 121, 132), 8);
  #print(x)

  spatvar<-interp(x, y, meds, xo=seq(1, 132), yo=seq(1, 44), extrap=FALSE)

  # this only interpolates the values of pCtrls. the spots outside the interpolation region are assigned 
  # the values of their closest pCtrl, as below

  spatvar$z[,1:2] = spatvar$z[,3]

  for(i in 1:10)
  {
      spatvar$z[i,] = spatvar$z[11,]
  }

  spatvar$z[,43:44] = spatvar$z[,42]
  
 # spatvar$z = spatvar$z/mean(spatvar$z)
  spatvar$z = spatvar$z/mean(pctrls)
  tiff(paste(opdir,"/", spat,"_96_spatvar.tiff", sep=""), width = 1440, height = 480)
  image(spatvar$x, spatvar$y, spatvar$z, col = terrain.colors(100), main=paste("Spatial Variation of Positive Controls: ", spat, sep=""))
  dev.off()
  
  # now we normalize all the intensities to their local pctrl intensities 
  normedData = imports;
  normedData[,7] = imports[,7]/(as.vector(spatvar$z));
  normedData[,8] = imports[,8]/(as.vector(spatvar$z));
  normedData[,9] = imports[,9]/(as.vector(spatvar$z));
  normedData[,6] = normedData[,7]-normedData[,9]
  

  #Run SuperCurve on raw and normalized data
  
  #on raw data

  #2 Fit RPPA data 
  RPFit = RPPAFit(RP, RPdesign, "Mean.Net")
  #3 Store concentrations obtained to file
  write(2^(RPFit@concentrations), file=paste(opdir,"/", spat, "_SCbefnorm.txt", sep=""), ncolumns = 1)
  
  #store normalized intensities to a file in Microvigene format
  mvhead = scan(paste(ipdir,"/", spat, sep=""), nlines=6, sep = "\n", what="char")
  op1 <- file(paste(opdir,"/", spat, "_norm.txt", sep=""), "w")
  write.table(mvhead, file=paste(opdir,"/", spat, "_norm.txt", sep=""), sep="\t", row.names=F, col.names=F, quote=F)
  write.table(normedData, file = paste(opdir,"/", spat, "_norm.txt", sep=""), sep="\t", row.names=F, col.names=F, quote=F, append=T)
  
   #2 Fit RPPA data after normalization
  RP_norm<-RPPA(file = paste(spat, "_norm.txt", sep=""), path=opdir)
  RPdesign_norm = RPPADesign(RP_norm,grouping="bySample",controls=list("p-Ctrl","n-Ctrl"))
  RPFit_norm = RPPAFit(RP_norm, RPdesign_norm, "Mean.Net")
  
  #3 Store spatially normalized concentrations obtained to file
  write(2^(RPFit_norm@concentrations), file=paste(opdir,"/", spat, "_SCaftnorm.txt", sep=""), ncolumns = 1)
  
  
  }
  #fn = as.vector(read.table("/Users/username/abnames.txt", sep="\n", header=FALSE)[,1])
  #mapply(spatnorm, fn, "/Users/username/dircontainingtxtfiles", "/Users/username/dirforoutput")
