# Supplementary material for: Spatial Normalization of Reverse Phase Protein Array Data
Source: PLoS One. 2014 Dec 12;9(12):e97213. doi: 10.1371/journal.pone.0097213 (PMC4264691; doi:10.1371/journal.pone.0097213)
Supplement: Code S1 — Contains the R code for the method along with example data and guidelines for use. (ZIP) [file pone.0097213.s009.zip › SuppCode/spatnorm_bilinear_flexlayout.R]

#Copyright (C) 2012-2013  Poorvi Kaushik

#This file is part of spatnorm_bilinear_flexlayout.R

#    spatnorm_bilinear_flexlayout.R is free software: you can redistribute it and/or modify
#    it under the terms of the GNU General Public License as published by
#    the Free Software Foundation, either version 3 of the License, or
#    (at your option) any later version.
#
#    spatnorm_bilinear.R is distributed in the hope that it will be useful,
#    but WITHOUT ANY WARRANTY; without even the implied warranty of
#    MERCHANTABILITY or FITNESS FOR A PARTICULAR PURPOSE.  See the
#    GNU General Public License for more details.

#    You should have received a copy of the GNU General Public License
#    along with spatnorm_bilinear.R.  If not, see <http://www.gnu.org/licenses/>.

#       For questions regarding spatnorm_bilinear.R please contact Poorvi Kaushik at pkaushik@cbio.mskcc.org


spatnorm_flex = function(spat, ipdir, opdir, pmat, rect)
  
{
  
  RPPAdata = read.delim(paste(ipdir,"/", spat, sep=""), skip=5, header=TRUE); #read RPPA data
  pc_matrix = read.delim(pmat, header=F) # read file containing matrix of pctrl locations
  xcoords = vector("numeric", 0) # will contain the x coordinates of the positive controls on the slide
  ycoords = vector("numeric", 0) # will contain the y coordinates of the positive controls on the slide
  loc = which(pc_matrix==1) # positive controls are marked with 1, samples and other controls marked with 0. here we determine where the positive controls are on the slide
  loc_coord = which(pc_matrix==1, arr.in=TRUE) #tells you the indices of the sample matrix that are controls
  indexsum = loc_coord[,1]+loc_coord[,2] #adds up the coordinates of the pctrl matrix to find the minimum and the maximum of the set
  #coord_array = cbind(loc_coord, indexsum)
  #coord_array = coord_array[sort.list(coord_array[,3]), ]
  # near-near is the lowest corner. the x coord (or column) of this is 11 and y coord is 3. 
  #far-far is the farthest corner. this has x coord (column) 42 and y coord (row) 132
  # since we only allow rectangular layouts of pctrls, the other two corners are near_far, which is [11, 42]
  # similarly far_near is [3, 132]
  
  lowest_pctrl = which(indexsum==min(indexsum))
  highest_pctrl = which(indexsum==max(indexsum))
  near_near = loc_coord[lowest_pctrl,]
  far_far = loc_coord[highest_pctrl,]
  
  if (rect=="TRUE")  
  {
    near_far = near_near
    far_near = far_far
    near_far[1] = far_far[1]
    far_near[1] = near_near[1]
  }
  
  #obtain all xcoordinates of the matrix of pctrls as a vector for use by akima
  xcoords = loc_coord[,2]
  #obtain all ycoordinates of the matrix of pctrls as a vector for use by akima
  ycoords = loc_coord[,1]
  
  #converting the locations from their representation as obtained above (single number)
  # to x-y coordinates (alternative method but longer because it uses a for loop)
  #for (x in 1:length(loc)) {xcoords = c(xcoords, floor(loc[x]/dim(pc_matrix)[1])+1)} 
  #for (x in 1:length(loc)) {ycoords = c(ycoords,loc[x]%%dim(pc_matrix)[1])}
  
  #obtain the positive controls from RPPAdata
  samples = vector("numeric", 0)
  samples = RPPAdata[,6] # sample intensities are in column 6 of RPPAdata
  samples = as.matrix(samples) # convert this to a matrix because akima wants a matrix of points to be interpolated across
  dim(samples) = c(dim(pc_matrix)[2], dim(pc_matrix)[1]) # the earlier matrix is a 1 by 5808 matrix, convert it to the correct dimensions
  samples = t(samples) #R works on data that are transposed as compared to the way your brain works!
  pctrls = vector("numeric", 0) 
  for (i in 1:length(loc)) {pctrls = c(pctrls, samples[ycoords[i], xcoords[i]])} # pctrls are those samples that have locatios specified in loc_coord
  
  spatvar<-interp(xcoords, ycoords, pctrls, xo=seq(1, dim(pc_matrix)[2]), yo=seq(1, dim(pc_matrix)[1]), extrap=FALSE)
  allrows = row(pc_matrix)[,1]
  allcols = col(pc_matrix)[1,]     

  if (rect=="TRUE")  
  {
  if (near_near[[1]]>1)
  {
    for (x in 1:(near_near[[1]]-1))      
    {
      spatvar$z[,1:near_near[[1]]-1] = spatvar$z[,near_near[[1]]]
    }
  }
  if(length(allrows)>near_far[[1]])
  {
    for (x in (near_far[[1]]+1):length(allrows))
    {
      spatvar$z[,x] = spatvar$z[,near_far[[1]]]
    } 
  }
  
  if(near_near[[2]]>1)
  {
    for (x in 1:(near_near[[2]]-1))
    {
      spatvar$z[x,] = spatvar$z[near_near[[2]],]
    }
    
  }
  if(length(allcols)>far_near[[2]])
  {spatvar$z[(far_near[[2]]+1):length(allcols),] = spatvar$z[far_near[[2]],]}
}
  spatvar$z = spatvar$z/mean(pctrls)
  
  tiff(paste(opdir,"/", spat,"_96_spatvar.tiff", sep=""), width = 1440, height = 480)
  image(spatvar$x, spatvar$y, spatvar$z, col = terrain.colors(100), main=paste("Spatial Variation of Positive Controls: ", spat, sep=""))
  dev.off()
  
  # use spatvar$z to normalize the reqd columns in RPPAdata
  # use SuperCurve to obtain relative concentration of of samples in RPPAdata
  #print the following to opdir: raw intensity_norm file. supercurve vals both normalized and unnormalized data
  # surface of spatial variation observed in each slide.
  
  normedData = RPPAdata;
  normedData[,7] = RPPAdata[,7]/(as.vector(spatvar$z));
  normedData[,8] = RPPAdata[,8]/(as.vector(spatvar$z));
  normedData[,9] = RPPAdata[,9]/(as.vector(spatvar$z));
  normedData[,6] = normedData[,7]-normedData[,9]
  
  #Run SuperCurve on raw and normalized data
  
  #on raw data
  
  #2 Fit RPPA data
  RP<-RPPA(file=spat, path=ipdir, software="microvigene")
  RPdesign = RPPADesign(RP,grouping="bySample",controls=list("p-Ctrl","n-Ctrl"))
  RPFit = RPPAFit(RP, RPdesign, "Mean.Net")
  #3 Store concentrations obtained to file
  write(2^(RPFit@concentrations), file=paste(opdir,"/", spat, "_SCbefnorm.txt", sep=""), ncolumns = 1)
  
  #store normalized intensities to a file in Microvigene format
  mvhead = scan(paste(ipdir,"/", spat, sep=""), nlines=6, sep = "\n", what="char")
  op1 <- file(paste(opdir,"/", spat, "_norm.txt", sep=""), "w")
  write.table(mvhead, file=paste(opdir,"/", spat, "_norm.txt", sep=""), sep="\t", row.names=F, col.names=F, quote=F)
  write.table(normedData, file = paste(opdir,"/", spat, "_norm.txt", sep=""), sep="\t", row.names=F, col.names=F, quote=F, append=T)
  
  if (rect=="TRUE")
  {
  #2 Fit RPPA data after normalization
  RP_norm<-RPPA(file = paste(spat, "_norm.txt", sep=""), path=opdir)
  RPdesign_norm = RPPADesign(RP_norm,grouping="bySample",controls=list("p-Ctrl","n-Ctrl"))
  RPFit_norm = RPPAFit(RP_norm, RPdesign_norm, "Mean.Net")
  
  #3 Store spatially normalized concentrations obtained to file
  write(2^(RPFit_norm@concentrations), file=paste(opdir,"/", spat, "_SCaftnorm.txt", sep=""), ncolumns = 1)
  }
}
